# Supplementary material for: Bis[μ-bis­(diphenyl­phosphino)methane-κ2 P:P′]bis­[(2,2′-bipyridine-κ2 N,N′)copper(I)] bis­(tetra­fluoro­borate)
Source: Acta Crystallogr Sect E Struct Rep Online. 2009 Sep 26;65(Pt 10):m1244. doi: 10.1107/S1600536809038252 (PMC2970481; doi:10.1107/S1600536809038252)
Supplement: Supplementary file 1 [file e-65-m1244-sup1.cif]

##############################################################################
###                                                                        ###
###        Electronic paper (Acta Crystallographica Section E)             ###
###                                                                        ###
##############################################################################
#                                                                            #
# This CIF contains the data in a paper accepted for publication in Acta     #
# Crystallographica Section E. It conforms to the requirements of Notes      #
# for Authors for Section E, and has been peer reviewed under the auspices   #
# of the IUCr Commission on Journals.                                        #
#                                                                            #
# Full details of the Crystallographic Information File format               #
# are given in the paper "The Crystallographic Information File (CIF):       #
# a New Standard Archive File for Crystallography" by S. R. Hall, F. H.      #
# Allen and I. D. Brown [Acta Cryst. (1991), A47, 655-685].                  #
#                                                                            #
# The current version of the core CIF dictionary is obtainable from          #
# ftp://ftp.iucr.org/pub/cif_core.dic. The current version number is 2.4.    #
#                                                                            #
# Software is freely available for graphical display of the structure(s) in  #
# this CIF.  For information consult the CIF home page http://www.iucr.org/  #
# cif/home.html                                                              #
#                                                                            #
# This file may be used for bona fide research purposes within the           #
# scientific community so long as proper attribution is given to the journal # 
# article from which it was obtained.                                        #
#                                                                            #
##############################################################################
                                             
data_global
_audit_creation_method     'form.cif (version 2.0)'
_journal_data_validation_number     ?
_journal_date_recd_electronic     2009-09-07
_journal_date_accepted     2009-09-21
_journal_name_full     'Acta Crystallographica, Section E'
_journal_year     2009
_journal_volume     65
_journal_issue     10
_journal_page_first     m1244
_journal_page_last     m1244
_journal_paper_category     QM
_journal_coeditor_code     NG2640
_publ_contact_author_name     'Dr. Shouwen Jin,'
_publ_contact_author_address
; Faculty of science
      ZheJiang Forestry University, Lin'An 311300
      P.R.China
;
_publ_contact_author_email     'Jinsw@zjfc.edu.cn'
_publ_contact_author_fax     '0086-571-63740011'
_publ_contact_author_phone     '0086-571-63740010'
_publ_section_title
;\
Bis[\m-bis(diphenylphosphino)methane-\k^2^<i>P</i>:<i>P</i>']bis[(2,2'-\
bipyridine-\k^2^<i>N</i>,<i>N</i>')copper(I)] bis(tetrafluoroborate)
;
loop_
    _publ_author_name
    _publ_author_address
    'Shouwen Jin'
;     Faculty of Science
      Zhejiang Forestry University
      Lin'An 311300
      People's Republic of China
;
    'Daqi Wang'
;     Department of Chemistry
     Liaocheng University
     Liaocheng 52059
     People's Republic of China
;
data_I
_chemical_name_systematic
;
Bis[\m-bis(diphenylphosphino)methane-\k^2^<i>P</i>:<i>P</i>']bis[(2,2'-
bipyridine-\k^2^<i>N</i>,<i>N</i>')copper(I)] bis(tetrafluoroborate)
;
_chemical_name_common     ?
_chemical_formula_moiety     'C70 H60 Cu2 N4 P4 2+, 2(B F4 -)'
_chemical_formula_sum     'C70 H60 B2 Cu2 F8 N4 P4'
_chemical_formula_iupac     '[Cu2 (C10 H8 N2)2 (C25 H22 P2)2] (B F4)2'
_chemical_formula_weight     1381.80
_chemical_melting_point     ?
_symmetry_cell_setting     Triclinic
_symmetry_space_group_name_H-M     'P -1'
_space_group_name_Hall     '-P 1'
loop_
    _symmetry_equiv_pos_as_xyz
    'x, y, z'
    '-x, -y, -z'
_cell_length_a     11.5601(11)
_cell_length_b     12.1936(13)
_cell_length_c     13.1022(18)
_cell_angle_alpha     64.6030(10)
_cell_angle_beta     75.781(2)
_cell_angle_gamma     75.120(2)
_cell_volume     1592.9(3)
_cell_formula_units_Z     1
_cell_measurement_reflns_used     1867
_cell_measurement_theta_min     2.284
_cell_measurement_theta_max     22.162
_cell_measurement_temperature     298(2)
_exptl_crystal_description     prism
_exptl_crystal_colour     yellow
_exptl_crystal_size_max     0.35
_exptl_crystal_size_mid     0.29
_exptl_crystal_size_min     0.17
_exptl_crystal_density_diffrn     1.440
_exptl_crystal_density_meas     ?
_exptl_crystal_density_method     'not measured'
_exptl_crystal_F_000     708
_exptl_absorpt_coefficient_mu     0.838
_exptl_absorpt_correction_type     multi-scan
_exptl_absorpt_process_details     '(SADABS; Sheldrick, 1996)'
_exptl_absorpt_correction_T_min     0.7581
_exptl_absorpt_correction_T_max     0.8707
_exptl_special_details
;
;
_diffrn_ambient_temperature     298(2)
_diffrn_radiation_type     MoK\a
_diffrn_radiation_wavelength     0.71073
_diffrn_radiation_source     'fine-focus sealed tube'
_diffrn_radiation_monochromator     graphite
_diffrn_measurement_device_type     'Bruker SMART'
_diffrn_measurement_method     '\f and \w'
_diffrn_detector_area_resol_mean     ?
_diffrn_reflns_number     8214
_diffrn_reflns_av_R_equivalents     0.0515
_diffrn_reflns_av_sigmaI/netI     0.1108
_diffrn_reflns_theta_min     1.74
_diffrn_reflns_theta_max     25.01
_diffrn_reflns_theta_full     25.01
_diffrn_measured_fraction_theta_max     0.977
_diffrn_measured_fraction_theta_full     0.977
_diffrn_reflns_limit_h_min     -13
_diffrn_reflns_limit_h_max     11
_diffrn_reflns_limit_k_min     -14
_diffrn_reflns_limit_k_max     14
_diffrn_reflns_limit_l_min     -15
_diffrn_reflns_limit_l_max     12
_diffrn_standards_number     ?
_diffrn_standards_interval_count     ?
_diffrn_standards_interval_time     ?
_diffrn_standards_decay_%     ?
_refine_special_details
;
Refinement of <i>F</i>^2^ against ALL reflections. The weighted <i>R</i>-factor
<i>wR</i> and goodness of fit <i>S</i> are based on <i>F</i>^2^, conventional
<i>R</i>-factors <i>R</i> are based on <i>F</i>, with <i>F</i> set to zero for
negative <i>F</i>^2^. The threshold expression of <i>F</i>^2^ >
\s(<i>F</i>^2^) is used only for calculating <i>R</i>-factors(gt) <i>etc</i>.
and is not relevant to the choice of reflections for refinement.
<i>R</i>-factors based on <i>F</i>^2^ are statistically about twice as large
as those based on <i>F</i>, and <i>R</i>- factors based on ALL data will be
even larger.
;
_reflns_number_total     5497
_reflns_number_gt     3264
_reflns_threshold_expression     I>2\s(I)
_refine_ls_structure_factor_coef     Fsqd
_refine_ls_matrix_type     full
_refine_ls_R_factor_all     0.1277
_refine_ls_R_factor_gt     0.0776
_refine_ls_wR_factor_gt     0.1805
_refine_ls_wR_factor_ref     0.2159
_refine_ls_goodness_of_fit_ref     1.115
_refine_ls_restrained_S_all     1.115
_refine_ls_number_reflns     5497
_refine_ls_number_parameters     434
_refine_ls_number_restraints     0
_refine_ls_hydrogen_treatment     constr
_refine_ls_weighting_scheme     calc
_refine_ls_weighting_details
                 'calc w=1/[\s^2^(Fo^2^)+(0.0959P)^2^] where P=(Fo^2^+2Fc^2^)/3'
_atom_sites_solution_hydrogens     geom
_atom_sites_solution_primary     direct
_atom_sites_solution_secondary     difmap
_refine_ls_shift/su_max     0.001
_refine_ls_shift/su_mean     0.000
_refine_diff_density_max     1.435
_refine_diff_density_min     -0.802
_refine_ls_extinction_method     none
_refine_ls_extinction_coef     ?
loop_
    _atom_type_symbol
    _atom_type_description
    _atom_type_scat_dispersion_real
    _atom_type_scat_dispersion_imag
    _atom_type_scat_source
    'C' 'C' 0.0033 0.0016
                         'International Tables Vol C Tables 4.2.6.8 and 6.1.1.4'
    'H' 'H' 0.0000 0.0000
                         'International Tables Vol C Tables 4.2.6.8 and 6.1.1.4'
    'N' 'N' 0.0061 0.0033
                         'International Tables Vol C Tables 4.2.6.8 and 6.1.1.4'
    'Cu' 'Cu' 0.3201 1.2651
                         'International Tables Vol C Tables 4.2.6.8 and 6.1.1.4'
    'B' 'B' 0.0013 0.0007
                         'International Tables Vol C Tables 4.2.6.8 and 6.1.1.4'
    'F' 'F' 0.0171 0.0103
                         'International Tables Vol C Tables 4.2.6.8 and 6.1.1.4'
    'P' 'P' 0.1023 0.0942
                         'International Tables Vol C Tables 4.2.6.8 and 6.1.1.4'
_computing_data_collection     'SMART (Bruker, 1997)'
_computing_cell_refinement     'SAINT (Bruker, 1997)'
_computing_data_reduction     'SAINT (Bruker, 1997)'
_computing_structure_solution     'SHELXS97 (Sheldrick, 2008)'
_computing_structure_refinement     'SHELXL97 (Sheldrick, 2008)'
_computing_molecular_graphics     'SHELXTL (Sheldrick, 2008)'
_computing_publication_material     'SHELXTL (Sheldrick, 2008)'
loop_
    _atom_site_type_symbol
    _atom_site_label
    _atom_site_fract_x
    _atom_site_fract_y
    _atom_site_fract_z
    _atom_site_U_iso_or_equiv
    _atom_site_adp_type
    _atom_site_calc_flag
    _atom_site_refinement_flags
    _atom_site_occupancy
    _atom_site_disorder_assembly
    _atom_site_disorder_group
    Cu Cu1 0.50912(7) 0.43927(7) 0.35411(6) 0.0397(3) Uani d . 1 . .
    B B1 0.7558(10) 0.8853(10) 0.1027(8) 0.067(3) Uani d . 1 . .
    F F1 0.7993(5) 0.9609(5) 0.1329(4) 0.0951(16) Uani d . 1 A .
    F F2 0.645(5) 0.941(8) 0.066(9) 0.079(10) Uani d P 0.6(3) A 1
    F F3 0.839(5) 0.868(9) 0.011(6) 0.087(8) Uani d P 0.6(3) A 1
    F F4 0.749(11) 0.773(6) 0.193(5) 0.087(14) Uani d P 0.6(3) A 1
    F F2' 0.666(12) 0.955(10) 0.035(9) 0.078(12) Uani d P 0.4(3) A 2
    F F3' 0.701(16) 0.801(12) 0.203(4) 0.090(16) Uani d P 0.4(3) A 2
    F F4' 0.845(5) 0.822(19) 0.047(16) 0.09(2) Uani d P 0.4(3) A 2
    N N1 0.5285(5) 0.2987(5) 0.2966(5) 0.0493(14) Uani d . 1 . .
    N N2 0.5743(5) 0.5269(5) 0.1790(4) 0.0447(13) Uani d . 1 . .
    P P1 0.68607(14) 0.38802(15) 0.42487(13) 0.0363(4) Uani d . 1 . .
    P P2 0.31095(14) 0.47660(14) 0.41841(13) 0.0347(4) Uani d . 1 . .
    C C1 0.5006(7) 0.1871(7) 0.3560(7) 0.060(2) Uani d . 1 . .
    H H1 0.4710 0.1653 0.4336 0.072 Uiso calc R 1 . .
    C C2 0.5126(8) 0.1007(8) 0.3098(9) 0.079(3) Uani d . 1 . .
    H H2 0.4918 0.0234 0.3549 0.094 Uiso calc R 1 . .
    C C3 0.5562(9) 0.1334(9) 0.1957(10) 0.093(3) Uani d . 1 . .
    H H3 0.5648 0.0785 0.1612 0.111 Uiso calc R 1 . .
    C C4 0.5874(8) 0.2486(9) 0.1322(8) 0.084(3) Uani d . 1 . .
    H H4 0.6173 0.2719 0.0545 0.101 Uiso calc R 1 . .
    C C5 0.5737(6) 0.3292(7) 0.1850(6) 0.0530(18) Uani d . 1 . .
    C C6 0.6058(6) 0.4537(7) 0.1216(6) 0.0478(17) Uani d . 1 . .
    C C7 0.6681(8) 0.4930(9) 0.0094(6) 0.072(2) Uani d . 1 . .
    H H7 0.6900 0.4411 -0.0300 0.086 Uiso calc R 1 . .
    C C8 0.6957(8) 0.6078(9) -0.0406(7) 0.083(3) Uani d . 1 . .
    H H8 0.7371 0.6351 -0.1151 0.100 Uiso calc R 1 . .
    C C9 0.6636(8) 0.6832(9) 0.0169(7) 0.079(3) Uani d . 1 . .
    H H9 0.6821 0.7623 -0.0170 0.095 Uiso calc R 1 . .
    C C10 0.6031(6) 0.6396(7) 0.1266(6) 0.0568(19) Uani d . 1 . .
    H H10 0.5811 0.6910 0.1665 0.068 Uiso calc R 1 . .
    C C11 0.7495(6) 0.4990(5) 0.4462(5) 0.0388(15) Uani d . 1 . .
    H H11A 0.7360 0.5779 0.3828 0.047 Uiso calc R 1 . .
    H H11B 0.8365 0.4719 0.4426 0.047 Uiso calc R 1 . .
    C C12 0.8068(6) 0.3515(6) 0.3173(5) 0.0410(15) Uani d . 1 . .
    C C13 0.8772(6) 0.4376(7) 0.2381(5) 0.0519(18) Uani d . 1 . .
    H H13 0.8689 0.5132 0.2430 0.062 Uiso calc R 1 . .
    C C14 0.9579(7) 0.4115(9) 0.1541(6) 0.073(2) Uani d . 1 . .
    H H14 1.0053 0.4695 0.1024 0.087 Uiso calc R 1 . .
    C C15 0.9717(7) 0.3019(9) 0.1431(6) 0.070(2) Uani d . 1 . .
    H H15 1.0289 0.2853 0.0855 0.084 Uiso calc R 1 . .
    C C16 0.8997(7) 0.2156(8) 0.2183(7) 0.068(2) Uani d . 1 . .
    H H16 0.9049 0.1427 0.2094 0.081 Uiso calc R 1 . .
    C C17 0.8198(6) 0.2406(7) 0.3070(6) 0.0503(17) Uani d . 1 . .
    H H17 0.7743 0.1817 0.3604 0.060 Uiso calc R 1 . .
    C C18 0.7024(6) 0.2477(6) 0.5546(5) 0.0434(16) Uani d . 1 . .
    C C19 0.6008(7) 0.2131(7) 0.6317(6) 0.0568(19) Uani d . 1 . .
    H H19 0.5247 0.2569 0.6144 0.068 Uiso calc R 1 . .
    C C20 0.6108(11) 0.1126(9) 0.7358(7) 0.084(3) Uani d . 1 . .
    H H20 0.5419 0.0916 0.7889 0.101 Uiso calc R 1 . .
    C C21 0.7213(12) 0.0459(8) 0.7592(8) 0.086(3) Uani d . 1 . .
    H H21 0.7279 -0.0225 0.8276 0.103 Uiso calc R 1 . .
    C C22 0.8256(9) 0.0790(7) 0.6813(7) 0.074(2) Uani d . 1 . .
    H H22 0.9015 0.0329 0.6972 0.088 Uiso calc R 1 . .
    C C23 0.8146(7) 0.1794(6) 0.5820(6) 0.0549(18) Uani d . 1 . .
    H H23 0.8842 0.2030 0.5310 0.066 Uiso calc R 1 . .
    C C24 0.2196(5) 0.6013(6) 0.3136(5) 0.0378(14) Uani d . 1 . .
    C C25 0.2751(6) 0.6778(6) 0.2144(5) 0.0461(16) Uani d . 1 . .
    H H25 0.3593 0.6671 0.2001 0.055 Uiso calc R 1 . .
    C C26 0.2088(7) 0.7724(7) 0.1330(6) 0.059(2) Uani d . 1 . .
    H H26 0.2483 0.8256 0.0661 0.071 Uiso calc R 1 . .
    C C27 0.0844(7) 0.7861(7) 0.1526(7) 0.066(2) Uani d . 1 . .
    H H27 0.0390 0.8474 0.0984 0.079 Uiso calc R 1 . .
    C C28 0.0279(7) 0.7079(7) 0.2535(7) 0.066(2) Uani d . 1 . .
    H H28 -0.0562 0.7167 0.2667 0.080 Uiso calc R 1 . .
    C C29 0.0928(6) 0.6180(7) 0.3343(6) 0.0580(19) Uani d . 1 . .
    H H29 0.0530 0.5678 0.4030 0.070 Uiso calc R 1 . .
    C C30 0.2459(5) 0.3410(6) 0.4496(5) 0.0387(15) Uani d . 1 . .
    C C31 0.2526(6) 0.2395(6) 0.5525(5) 0.0486(17) Uani d . 1 . .
    H H31 0.2842 0.2428 0.6097 0.058 Uiso calc R 1 . .
    C C32 0.2132(7) 0.1342(7) 0.5712(6) 0.060(2) Uani d . 1 . .
    H H32 0.2182 0.0675 0.6410 0.072 Uiso calc R 1 . .
    C C33 0.1666(7) 0.1261(7) 0.4878(7) 0.066(2) Uani d . 1 . .
    H H33 0.1394 0.0552 0.5006 0.079 Uiso calc R 1 . .
    C C34 0.1615(7) 0.2254(7) 0.3860(7) 0.066(2) Uani d . 1 . .
    H H34 0.1317 0.2208 0.3284 0.079 Uiso calc R 1 . .
    C C35 0.1991(7) 0.3318(7) 0.3662(6) 0.0581(19) Uani d . 1 . .
    H H35 0.1932 0.3983 0.2964 0.070 Uiso calc R 1 . .
loop_
    _atom_site_aniso_label
    _atom_site_aniso_U_11
    _atom_site_aniso_U_22
    _atom_site_aniso_U_33
    _atom_site_aniso_U_12
    _atom_site_aniso_U_13
    _atom_site_aniso_U_23
    Cu1 0.0353(5) 0.0503(5) 0.0409(5) -0.0031(4) -0.0079(3) -0.0260(4)
    B1 0.068(7) 0.088(8) 0.054(6) 0.001(6) -0.027(5) -0.035(6)
    F1 0.088(4) 0.112(4) 0.103(4) -0.009(3) -0.028(3) -0.056(3)
    F2 0.055(13) 0.12(2) 0.06(2) 0.003(10) -0.013(14) -0.04(2)
    F3 0.065(11) 0.12(2) 0.068(16) 0.019(12) -0.018(9) -0.044(19)
    F4 0.09(3) 0.093(17) 0.078(11) -0.021(16) -0.044(16) -0.014(9)
    F2' 0.06(3) 0.12(2) 0.04(2) 0.000(19) -0.017(18) -0.03(2)
    F3' 0.09(4) 0.12(2) 0.062(12) -0.01(3) -0.031(17) -0.027(14)
    F4' 0.067(11) 0.13(5) 0.09(4) 0.03(2) -0.038(18) -0.07(4)
    N1 0.039(3) 0.057(4) 0.058(4) -0.006(3) -0.004(3) -0.031(3)
    N2 0.034(3) 0.060(4) 0.045(3) -0.007(3) -0.004(2) -0.027(3)
    P1 0.0317(9) 0.0466(10) 0.0361(9) -0.0026(7) -0.0063(6) -0.0230(8)
    P2 0.0334(9) 0.0424(9) 0.0345(8) -0.0041(7) -0.0087(6) -0.0201(8)
    C1 0.055(5) 0.054(5) 0.074(5) -0.005(4) -0.004(4) -0.033(4)
    C2 0.076(6) 0.058(5) 0.120(8) 0.001(4) -0.015(5) -0.059(6)
    C3 0.100(8) 0.087(7) 0.121(9) -0.003(6) -0.010(6) -0.080(7)
    C4 0.083(7) 0.115(8) 0.091(7) -0.018(6) -0.001(5) -0.081(7)
    C5 0.041(4) 0.080(5) 0.063(5) -0.002(4) -0.012(3) -0.054(4)
    C6 0.035(4) 0.073(5) 0.049(4) -0.005(3) -0.008(3) -0.038(4)
    C7 0.076(6) 0.110(7) 0.050(5) -0.026(5) -0.001(4) -0.048(5)
    C8 0.099(7) 0.115(8) 0.042(5) -0.046(6) 0.010(4) -0.032(5)
    C9 0.090(7) 0.091(6) 0.051(5) -0.043(5) -0.011(4) -0.008(5)
    C10 0.053(5) 0.063(5) 0.056(5) -0.010(4) -0.002(3) -0.027(4)
    C11 0.040(4) 0.045(4) 0.037(3) -0.009(3) -0.005(3) -0.021(3)
    C12 0.038(4) 0.050(4) 0.037(3) 0.011(3) -0.015(3) -0.025(3)
    C13 0.051(4) 0.070(5) 0.040(4) -0.007(4) -0.005(3) -0.029(4)
    C14 0.065(6) 0.102(7) 0.051(5) -0.015(5) 0.001(4) -0.034(5)
    C15 0.061(5) 0.101(7) 0.047(5) 0.009(5) -0.003(4) -0.044(5)
    C16 0.068(5) 0.086(6) 0.065(5) 0.027(5) -0.022(4) -0.060(5)
    C17 0.043(4) 0.064(5) 0.050(4) 0.000(3) -0.011(3) -0.032(4)
    C18 0.053(4) 0.046(4) 0.041(4) -0.010(3) -0.008(3) -0.025(3)
    C19 0.066(5) 0.066(5) 0.047(4) -0.023(4) -0.006(4) -0.025(4)
    C20 0.132(9) 0.085(7) 0.050(5) -0.069(7) 0.001(5) -0.021(5)
    C21 0.146(10) 0.053(5) 0.060(6) -0.025(6) -0.042(7) -0.005(5)
    C22 0.101(7) 0.057(5) 0.066(5) 0.013(5) -0.036(5) -0.030(5)
    C23 0.067(5) 0.052(4) 0.049(4) 0.000(4) -0.019(4) -0.022(4)
    C24 0.036(4) 0.045(4) 0.042(4) -0.004(3) -0.012(3) -0.023(3)
    C25 0.041(4) 0.049(4) 0.045(4) 0.004(3) -0.011(3) -0.020(3)
    C26 0.076(6) 0.053(4) 0.037(4) -0.003(4) -0.002(4) -0.015(4)
    C27 0.059(5) 0.065(5) 0.073(5) 0.011(4) -0.034(4) -0.024(5)
    C28 0.046(5) 0.073(5) 0.069(5) -0.002(4) -0.027(4) -0.011(5)
    C29 0.045(4) 0.070(5) 0.052(4) -0.008(4) -0.009(3) -0.017(4)
    C30 0.031(3) 0.045(4) 0.043(4) -0.005(3) -0.009(3) -0.019(3)
    C31 0.056(4) 0.054(4) 0.042(4) -0.011(3) -0.012(3) -0.022(4)
    C32 0.070(5) 0.053(5) 0.055(5) -0.018(4) -0.009(4) -0.015(4)
    C33 0.070(6) 0.049(5) 0.088(6) -0.024(4) -0.012(5) -0.029(5)
    C34 0.077(6) 0.066(5) 0.081(6) -0.017(4) -0.033(4) -0.038(5)
    C35 0.072(5) 0.063(5) 0.049(4) -0.010(4) -0.022(4) -0.026(4)
_geom_special_details
;
All e.s.d.'s (except the e.s.d. in the dihedral angle between two l.s. planes)
are estimated using the full covariance matrix. The cell e.s.d.'s are taken
into account individually in the estimation of e.s.d.'s in distances, angles
and torsion angles; correlations between e.s.d.'s in cell parameters are only
used when they are defined by crystal symmetry. An approximate (isotropic)
treatment of cell e.s.d.'s is used for estimating e.s.d.'s involving l.s.
planes.
;
loop_
    _geom_bond_atom_site_label_1
    _geom_bond_atom_site_label_2
    _geom_bond_site_symmetry_2
    _geom_bond_distance
    _geom_bond_publ_flag
    Cu1 N1 . 2.094(5) ?
    Cu1 N2 . 2.106(5) ?
    Cu1 P2 . 2.2384(17) ?
    Cu1 P1 . 2.2830(18) ?
    B1 F4' . 1.38(5) ?
    B1 F4 . 1.38(3) ?
    B1 F2 . 1.38(6) ?
    B1 F1 . 1.381(11) ?
    B1 F2' . 1.39(10) ?
    B1 F3' . 1.40(6) ?
    B1 F3 . 1.40(3) ?
    N1 C1 . 1.325(8) ?
    N1 C5 . 1.344(8) ?
    N2 C6 . 1.329(8) ?
    N2 C10 . 1.336(8) ?
    P1 C18 . 1.830(7) ?
    P1 C11 . 1.840(6) ?
    P1 C12 . 1.840(6) ?
    P2 C30 . 1.837(6) ?
    P2 C24 . 1.847(6) ?
    P2 C11 2_666 1.860(6) ?
    C1 C2 . 1.387(10) ?
    C1 H1 . 0.9300 ?
    C2 C3 . 1.368(13) ?
    C2 H2 . 0.9300 ?
    C3 C4 . 1.380(12) ?
    C3 H3 . 0.9300 ?
    C4 C5 . 1.385(10) ?
    C4 H4 . 0.9300 ?
    C5 C6 . 1.479(9) ?
    C6 C7 . 1.401(10) ?
    C7 C8 . 1.353(11) ?
    C7 H7 . 0.9300 ?
    C8 C9 . 1.354(11) ?
    C8 H8 . 0.9300 ?
    C9 C10 . 1.370(10) ?
    C9 H9 . 0.9300 ?
    C10 H10 . 0.9300 ?
    C11 P2 2_666 1.860(6) ?
    C11 H11A . 0.9700 ?
    C11 H11B . 0.9700 ?
    C12 C17 . 1.382(9) ?
    C12 C13 . 1.390(9) ?
    C13 C14 . 1.351(9) ?
    C13 H13 . 0.9300 ?
    C14 C15 . 1.371(11) ?
    C14 H14 . 0.9300 ?
    C15 C16 . 1.388(11) ?
    C15 H15 . 0.9300 ?
    C16 C17 . 1.389(9) ?
    C16 H16 . 0.9300 ?
    C17 H17 . 0.9300 ?
    C18 C19 . 1.373(9) ?
    C18 C23 . 1.386(9) ?
    C19 C20 . 1.395(11) ?
    C19 H19 . 0.9300 ?
    C20 C21 . 1.354(13) ?
    C20 H20 . 0.9300 ?
    C21 C22 . 1.396(13) ?
    C21 H21 . 0.9300 ?
    C22 C23 . 1.358(10) ?
    C22 H22 . 0.9300 ?
    C23 H23 . 0.9300 ?
    C24 C25 . 1.352(8) ?
    C24 C29 . 1.402(9) ?
    C25 C26 . 1.396(9) ?
    C25 H25 . 0.9300 ?
    C26 C27 . 1.377(10) ?
    C26 H26 . 0.9300 ?
    C27 C28 . 1.377(10) ?
    C27 H27 . 0.9300 ?
    C28 C29 . 1.364(10) ?
    C28 H28 . 0.9300 ?
    C29 H29 . 0.9300 ?
    C30 C35 . 1.387(9) ?
    C30 C31 . 1.388(8) ?
    C31 C32 . 1.375(9) ?
    C31 H31 . 0.9300 ?
    C32 C33 . 1.379(10) ?
    C32 H32 . 0.9300 ?
    C33 C34 . 1.366(10) ?
    C33 H33 . 0.9300 ?
    C34 C35 . 1.374(9) ?
    C34 H34 . 0.9300 ?
    C35 H35 . 0.9300 ?
loop_
    _geom_angle_atom_site_label_1
    _geom_angle_atom_site_label_2
    _geom_angle_atom_site_label_3
    _geom_angle_site_symmetry_1
    _geom_angle_site_symmetry_3
    _geom_angle
    _geom_angle_publ_flag
    N1 Cu1 N2 . . 78.6(2) ?
    N1 Cu1 P2 . . 104.72(15) ?
    N2 Cu1 P2 . . 119.60(15) ?
    N1 Cu1 P1 . . 101.00(16) ?
    N2 Cu1 P1 . . 99.03(15) ?
    P2 Cu1 P1 . . 136.81(6) ?
    F4' B1 F4 . . 86(5) ?
    F4' B1 F2 . . 122(3) ?
    F4 B1 F2 . . 112(2) ?
    F4' B1 F1 . . 113(4) ?
    F4 B1 F1 . . 109.9(18) ?
    F2 B1 F1 . . 111(3) ?
    F4' B1 F2' . . 111(4) ?
    F4 B1 F2' . . 126(4) ?
    F2 B1 F2' . . 17(3) ?
    F1 B1 F2' . . 109(5) ?
    F4' B1 F3' . . 109(4) ?
    F4 B1 F3' . . 24(3) ?
    F2 B1 F3' . . 91(4) ?
    F1 B1 F3' . . 107(2) ?
    F2' B1 F3' . . 107(4) ?
    F4' B1 F3 . . 23(6) ?
    F4 B1 F3 . . 110(2) ?
    F2 B1 F3 . . 108.1(18) ?
    F1 B1 F3 . . 106.7(18) ?
    F2' B1 F3 . . 93(3) ?
    F3' B1 F3 . . 131(3) ?
    C1 N1 C5 . . 117.9(6) ?
    C1 N1 Cu1 . . 128.0(5) ?
    C5 N1 Cu1 . . 114.1(5) ?
    C6 N2 C10 . . 118.2(6) ?
    C6 N2 Cu1 . . 114.5(4) ?
    C10 N2 Cu1 . . 126.4(5) ?
    C18 P1 C11 . . 104.8(3) ?
    C18 P1 C12 . . 103.4(3) ?
    C11 P1 C12 . . 100.2(3) ?
    C18 P1 Cu1 . . 116.5(2) ?
    C11 P1 Cu1 . . 122.8(2) ?
    C12 P1 Cu1 . . 106.3(2) ?
    C30 P2 C24 . . 102.6(3) ?
    C30 P2 C11 . 2_666 100.2(3) ?
    C24 P2 C11 . 2_666 104.2(3) ?
    C30 P2 Cu1 . . 108.4(2) ?
    C24 P2 Cu1 . . 115.4(2) ?
    C11 P2 Cu1 2_666 . 123.3(2) ?
    N1 C1 C2 . . 124.1(8) ?
    N1 C1 H1 . . 117.9 ?
    C2 C1 H1 . . 117.9 ?
    C3 C2 C1 . . 117.6(8) ?
    C3 C2 H2 . . 121.2 ?
    C1 C2 H2 . . 121.2 ?
    C2 C3 C4 . . 119.3(8) ?
    C2 C3 H3 . . 120.3 ?
    C4 C3 H3 . . 120.3 ?
    C3 C4 C5 . . 119.5(8) ?
    C3 C4 H4 . . 120.2 ?
    C5 C4 H4 . . 120.2 ?
    N1 C5 C4 . . 121.4(7) ?
    N1 C5 C6 . . 116.5(6) ?
    C4 C5 C6 . . 122.1(7) ?
    N2 C6 C7 . . 121.2(7) ?
    N2 C6 C5 . . 115.7(5) ?
    C7 C6 C5 . . 123.1(7) ?
    C8 C7 C6 . . 118.8(8) ?
    C8 C7 H7 . . 120.6 ?
    C6 C7 H7 . . 120.6 ?
    C7 C8 C9 . . 120.5(7) ?
    C7 C8 H8 . . 119.8 ?
    C9 C8 H8 . . 119.8 ?
    C8 C9 C10 . . 118.1(8) ?
    C8 C9 H9 . . 121.0 ?
    C10 C9 H9 . . 121.0 ?
    N2 C10 C9 . . 123.2(7) ?
    N2 C10 H10 . . 118.4 ?
    C9 C10 H10 . . 118.4 ?
    P1 C11 P2 . 2_666 116.7(3) ?
    P1 C11 H11A . . 108.1 ?
    P2 C11 H11A 2_666 . 108.1 ?
    P1 C11 H11B . . 108.1 ?
    P2 C11 H11B 2_666 . 108.1 ?
    H11A C11 H11B . . 107.3 ?
    C17 C12 C13 . . 118.7(6) ?
    C17 C12 P1 . . 119.3(5) ?
    C13 C12 P1 . . 121.6(5) ?
    C14 C13 C12 . . 120.0(7) ?
    C14 C13 H13 . . 120.0 ?
    C12 C13 H13 . . 120.0 ?
    C13 C14 C15 . . 121.7(8) ?
    C13 C14 H14 . . 119.1 ?
    C15 C14 H14 . . 119.1 ?
    C14 C15 C16 . . 119.7(7) ?
    C14 C15 H15 . . 120.2 ?
    C16 C15 H15 . . 120.2 ?
    C15 C16 C17 . . 118.6(7) ?
    C15 C16 H16 . . 120.7 ?
    C17 C16 H16 . . 120.7 ?
    C12 C17 C16 . . 121.2(7) ?
    C12 C17 H17 . . 119.4 ?
    C16 C17 H17 . . 119.4 ?
    C19 C18 C23 . . 118.4(7) ?
    C19 C18 P1 . . 119.1(6) ?
    C23 C18 P1 . . 122.4(5) ?
    C18 C19 C20 . . 120.6(8) ?
    C18 C19 H19 . . 119.7 ?
    C20 C19 H19 . . 119.7 ?
    C21 C20 C19 . . 119.7(8) ?
    C21 C20 H20 . . 120.1 ?
    C19 C20 H20 . . 120.1 ?
    C20 C21 C22 . . 120.5(8) ?
    C20 C21 H21 . . 119.8 ?
    C22 C21 H21 . . 119.8 ?
    C23 C22 C21 . . 119.1(8) ?
    C23 C22 H22 . . 120.5 ?
    C21 C22 H22 . . 120.5 ?
    C22 C23 C18 . . 121.7(7) ?
    C22 C23 H23 . . 119.2 ?
    C18 C23 H23 . . 119.2 ?
    C25 C24 C29 . . 118.9(6) ?
    C25 C24 P2 . . 120.0(5) ?
    C29 C24 P2 . . 121.1(5) ?
    C24 C25 C26 . . 121.4(7) ?
    C24 C25 H25 . . 119.3 ?
    C26 C25 H25 . . 119.3 ?
    C27 C26 C25 . . 119.3(7) ?
    C27 C26 H26 . . 120.3 ?
    C25 C26 H26 . . 120.3 ?
    C26 C27 C28 . . 119.3(7) ?
    C26 C27 H27 . . 120.4 ?
    C28 C27 H27 . . 120.4 ?
    C29 C28 C27 . . 121.2(8) ?
    C29 C28 H28 . . 119.4 ?
    C27 C28 H28 . . 119.4 ?
    C28 C29 C24 . . 119.8(7) ?
    C28 C29 H29 . . 120.1 ?
    C24 C29 H29 . . 120.1 ?
    C35 C30 C31 . . 117.6(6) ?
    C35 C30 P2 . . 120.7(5) ?
    C31 C30 P2 . . 121.5(5) ?
    C32 C31 C30 . . 121.1(6) ?
    C32 C31 H31 . . 119.5 ?
    C30 C31 H31 . . 119.5 ?
    C31 C32 C33 . . 120.9(7) ?
    C31 C32 H32 . . 119.6 ?
    C33 C32 H32 . . 119.6 ?
    C34 C33 C32 . . 118.1(7) ?
    C34 C33 H33 . . 121.0 ?
    C32 C33 H33 . . 121.0 ?
    C33 C34 C35 . . 121.8(7) ?
    C33 C34 H34 . . 119.1 ?
    C35 C34 H34 . . 119.1 ?
    C34 C35 C30 . . 120.6(7) ?
    C34 C35 H35 . . 119.7 ?
    C30 C35 H35 . . 119.7 ?
loop_
    _geom_torsion_atom_site_label_1
    _geom_torsion_atom_site_label_2
    _geom_torsion_atom_site_label_3
    _geom_torsion_atom_site_label_4
    _geom_torsion_site_symmetry_1
    _geom_torsion_site_symmetry_2
    _geom_torsion_site_symmetry_3
    _geom_torsion_site_symmetry_4
    _geom_torsion
    _geom_torsion_publ_flag
    N2 Cu1 N1 C1 . . . . -177.1(6) ?
    P2 Cu1 N1 C1 . . . . -59.2(6) ?
    P1 Cu1 N1 C1 . . . . 85.8(6) ?
    N2 Cu1 N1 C5 . . . . 2.0(5) ?
    P2 Cu1 N1 C5 . . . . 119.9(4) ?
    P1 Cu1 N1 C5 . . . . -95.1(5) ?
    N1 Cu1 N2 C6 . . . . -5.9(4) ?
    P2 Cu1 N2 C6 . . . . -106.4(4) ?
    P1 Cu1 N2 C6 . . . . 93.6(4) ?
    N1 Cu1 N2 C10 . . . . -175.2(6) ?
    P2 Cu1 N2 C10 . . . . 84.3(6) ?
    P1 Cu1 N2 C10 . . . . -75.7(6) ?
    N1 Cu1 P1 C18 . . . . -69.1(3) ?
    N2 Cu1 P1 C18 . . . . -149.1(3) ?
    P2 Cu1 P1 C18 . . . . 56.7(2) ?
    N1 Cu1 P1 C11 . . . . 159.5(3) ?
    N2 Cu1 P1 C11 . . . . 79.5(3) ?
    P2 Cu1 P1 C11 . . . . -74.6(2) ?
    N1 Cu1 P1 C12 . . . . 45.4(3) ?
    N2 Cu1 P1 C12 . . . . -34.6(3) ?
    P2 Cu1 P1 C12 . . . . 171.2(2) ?
    N1 Cu1 P2 C30 . . . . 21.0(3) ?
    N2 Cu1 P2 C30 . . . . 106.0(3) ?
    P1 Cu1 P2 C30 . . . . -103.7(2) ?
    N1 Cu1 P2 C24 . . . . -93.3(3) ?
    N2 Cu1 P2 C24 . . . . -8.3(3) ?
    P1 Cu1 P2 C24 . . . . 142.1(2) ?
    N1 Cu1 P2 C11 . . . 2_666 137.2(3) ?
    N2 Cu1 P2 C11 . . . 2_666 -137.8(3) ?
    P1 Cu1 P2 C11 . . . 2_666 12.5(3) ?
    C5 N1 C1 C2 . . . . -1.4(11) ?
    Cu1 N1 C1 C2 . . . . 177.7(6) ?
    N1 C1 C2 C3 . . . . 0.0(13) ?
    C1 C2 C3 C4 . . . . 0.8(14) ?
    C2 C3 C4 C5 . . . . -0.1(15) ?
    C1 N1 C5 C4 . . . . 2.0(10) ?
    Cu1 N1 C5 C4 . . . . -177.2(6) ?
    C1 N1 C5 C6 . . . . -179.1(6) ?
    Cu1 N1 C5 C6 . . . . 1.7(8) ?
    C3 C4 C5 N1 . . . . -1.3(13) ?
    C3 C4 C5 C6 . . . . 179.9(8) ?
    C10 N2 C6 C7 . . . . 0.3(10) ?
    Cu1 N2 C6 C7 . . . . -169.9(6) ?
    C10 N2 C6 C5 . . . . 178.7(6) ?
    Cu1 N2 C6 C5 . . . . 8.5(7) ?
    N1 C5 C6 N2 . . . . -6.9(9) ?
    C4 C5 C6 N2 . . . . 172.0(7) ?
    N1 C5 C6 C7 . . . . 171.4(7) ?
    C4 C5 C6 C7 . . . . -9.7(11) ?
    N2 C6 C7 C8 . . . . -0.2(12) ?
    C5 C6 C7 C8 . . . . -178.5(8) ?
    C6 C7 C8 C9 . . . . 0.0(14) ?
    C7 C8 C9 C10 . . . . 0.2(14) ?
    C6 N2 C10 C9 . . . . -0.1(11) ?
    Cu1 N2 C10 C9 . . . . 168.8(6) ?
    C8 C9 C10 N2 . . . . -0.1(13) ?
    C18 P1 C11 P2 . . . 2_666 -52.5(4) ?
    C12 P1 C11 P2 . . . 2_666 -159.4(3) ?
    Cu1 P1 C11 P2 . . . 2_666 83.5(4) ?
    C18 P1 C12 C17 . . . . 48.0(6) ?
    C11 P1 C12 C17 . . . . 156.0(5) ?
    Cu1 P1 C12 C17 . . . . -75.2(5) ?
    C18 P1 C12 C13 . . . . -138.8(5) ?
    C11 P1 C12 C13 . . . . -30.8(6) ?
    Cu1 P1 C12 C13 . . . . 98.0(5) ?
    C17 C12 C13 C14 . . . . -0.9(10) ?
    P1 C12 C13 C14 . . . . -174.2(6) ?
    C12 C13 C14 C15 . . . . 0.9(12) ?
    C13 C14 C15 C16 . . . . 1.3(13) ?
    C14 C15 C16 C17 . . . . -3.5(12) ?
    C13 C12 C17 C16 . . . . -1.3(10) ?
    P1 C12 C17 C16 . . . . 172.1(5) ?
    C15 C16 C17 C12 . . . . 3.5(11) ?
    C11 P1 C18 C19 . . . . 108.9(5) ?
    C12 P1 C18 C19 . . . . -146.6(5) ?
    Cu1 P1 C18 C19 . . . . -30.4(6) ?
    C11 P1 C18 C23 . . . . -66.6(6) ?
    C12 P1 C18 C23 . . . . 38.0(6) ?
    Cu1 P1 C18 C23 . . . . 154.1(5) ?
    C23 C18 C19 C20 . . . . 1.0(10) ?
    P1 C18 C19 C20 . . . . -174.6(5) ?
    C18 C19 C20 C21 . . . . -2.5(11) ?
    C19 C20 C21 C22 . . . . 1.9(13) ?
    C20 C21 C22 C23 . . . . 0.3(13) ?
    C21 C22 C23 C18 . . . . -1.9(11) ?
    C19 C18 C23 C22 . . . . 1.2(10) ?
    P1 C18 C23 C22 . . . . 176.7(5) ?
    C30 P2 C24 C25 . . . . -129.9(5) ?
    C11 P2 C24 C25 2_666 . . . 126.0(5) ?
    Cu1 P2 C24 C25 . . . . -12.4(6) ?
    C30 P2 C24 C29 . . . . 49.5(6) ?
    C11 P2 C24 C29 2_666 . . . -54.6(6) ?
    Cu1 P2 C24 C29 . . . . 167.1(5) ?
    C29 C24 C25 C26 . . . . 0.1(10) ?
    P2 C24 C25 C26 . . . . 179.5(5) ?
    C24 C25 C26 C27 . . . . -1.8(10) ?
    C25 C26 C27 C28 . . . . 1.5(11) ?
    C26 C27 C28 C29 . . . . 0.5(12) ?
    C27 C28 C29 C24 . . . . -2.2(12) ?
    C25 C24 C29 C28 . . . . 1.9(10) ?
    P2 C24 C29 C28 . . . . -177.6(6) ?
    C24 P2 C30 C35 . . . . 32.0(6) ?
    C11 P2 C30 C35 2_666 . . . 139.2(6) ?
    Cu1 P2 C30 C35 . . . . -90.5(6) ?
    C24 P2 C30 C31 . . . . -154.5(5) ?
    C11 P2 C30 C31 2_666 . . . -47.3(6) ?
    Cu1 P2 C30 C31 . . . . 83.1(5) ?
    C35 C30 C31 C32 . . . . -0.5(9) ?
    P2 C30 C31 C32 . . . . -174.2(5) ?
    C30 C31 C32 C33 . . . . 0.4(11) ?
    C31 C32 C33 C34 . . . . 0.5(12) ?
    C32 C33 C34 C35 . . . . -1.2(12) ?
    C33 C34 C35 C30 . . . . 1.1(12) ?
    C31 C30 C35 C34 . . . . -0.2(10) ?
    P2 C30 C35 C34 . . . . 173.6(6) ?
