# Supplementary material for: Bis[μ-bis­(diphenyl­phosphino)methane-κ2 P:P′]bis­[(2,2′-bipyridine-κ2 N,N′)copper(I)] bis­(tetra­fluoro­borate)
Source: Acta Crystallogr Sect E Struct Rep Online. 2009 Sep 26;65(Pt 10):m1244. doi: 10.1107/S1600536809038252 (PMC2970481; doi:10.1107/S1600536809038252)
Supplement: Supplementary file 2 [file e-65-m1244-Isup2.hkl]

# 
# h,k,l, Fc-squared, Fo-squared, sigma(Fo-squared) and status flag 
# 
data_I
_shelx_title ' 060418a in P-1' 
_shelx_refln_list_code          4 
_shelx_F_calc_maximum      173.53 
_exptl_crystal_F_000       708.00 
_reflns_d_resolution_high  0.8406 
 
loop_ 
 _symmetry_equiv_pos_as_xyz 
 'x, y, z' 
 '-x, -y, -z' 
 
_cell_length_a    11.5601 
_cell_length_b    12.1936 
_cell_length_c    13.1022 
_cell_angle_alpha  64.603 
_cell_angle_beta   75.781 
_cell_angle_gamma  75.120 
 
_shelx_F_squared_multiplier     1.000 
 
loop_ 
 _refln_index_h 
 _refln_index_k 
 _refln_index_l 
 _refln_F_squared_calc 
 _refln_F_squared_meas 
 _refln_F_squared_sigma 
 _refln_observed_status 
   1   0   0     9582.92    11800.32    831.96 o 
   2   0   0     5021.25     6582.09    466.33 o 
   3   0   0     3393.78     4285.21    306.89 o 
   4   0   0     3817.27     4824.69    346.24 o 
   5   0   0     1415.33     1517.75    116.58 o 
   6   0   0     2533.00     2652.29    197.83 o 
   7   0   0      422.61      407.82     47.07 o 
   8   0   0       27.27       30.47     26.49 o 
   9   0   0      237.25      287.59     49.98 o 
  10   0   0     1017.96      950.20     90.90 o 
  11   0   0      660.27      651.47     72.11 o 
  12   0   0      208.20      148.45     49.20 o 
  13   0   0        3.57      -53.15     35.43 o 
 -12   1   0       42.17       -9.28     31.55 o 
 -11   1   0       94.18       46.77     37.66 o 
 -10   1   0      540.06      568.50     64.08 o 
  -9   1   0      286.20      317.08     47.48 o 
  -8   1   0       16.60        7.46     24.30 o 
  -7   1   0      168.17      171.91     33.68 o 
  -6   1   0      173.46      189.39     32.13 o 
  -5   1   0     1191.00     1151.14     91.68 o 
  -4   1   0     1760.80     2079.98    154.07 o 
  -3   1   0    11828.18    14152.54    999.13 o 
  -2   1   0      921.24     1177.39     60.90 o 
  -1   1   0     1787.01     1532.10    109.73 o 
   0   1   0    11929.19    11835.35    844.72 o 
   1   1   0     7398.42     7470.01    307.00 o 
   2   1   0     1986.40     2503.53    116.42 o 
   3   1   0     1503.92     1920.24     82.33 o 
   4   1   0     1567.16     1899.51    100.61 o 
   5   1   0     8437.14    10545.39    749.36 o 
   6   1   0      802.58      850.22     73.83 o 
   7   1   0      560.81      508.07     54.39 o 
   8   1   0       73.16       58.21     31.11 o 
   9   1   0       31.84       -6.31     29.90 o 
  10   1   0      764.75      780.57     81.19 o 
  12   1   0       84.63      134.21     44.54 o 
  13   1   0       14.28       23.45     42.28 o 
 -12   2   0        4.19        9.14     34.08 o 
 -11   2   0       98.72       70.09     39.01 o 
 -10   2   0      149.19      109.64     38.57 o 
  -9   2   0       25.61        8.94     27.74 o 
  -8   2   0        1.67        2.02     23.12 o 
  -7   2   0       55.82       59.16     25.61 o 
  -6   2   0      667.27      604.94     56.62 o 
  -5   2   0     1641.28     1466.87    113.07 o 
  -4   2   0      216.57      241.19     28.55 o 
  -3   2   0        2.65       -3.77      7.63 o 
  -1   2   0      377.38      251.31     21.23 o 
   0   2   0      106.83       90.82      7.90 o 
   1   2   0    12032.39    10439.01    429.18 o 
   2   2   0      546.51      510.55     23.29 o 
   3   2   0      318.34      330.06     17.37 o 
   4   2   0       19.28       18.65      7.15 o 
   5   2   0     1874.25     2076.13     91.02 o 
   6   2   0     1871.47     2331.33    176.10 o 
   7   2   0     1930.95     2246.50    172.73 o 
   8   2   0      205.16      285.36     46.34 o 
   9   2   0       63.56       73.23     35.10 o 
  10   2   0      164.32      185.34     48.29 o 
  11   2   0      761.03      843.37     88.91 o 
  12   2   0      163.93      122.26     48.80 o 
  13   2   0       23.66       41.07     43.57 o 
 -12   3   0       12.98      -14.00     33.11 o 
 -11   3   0        4.41      -11.54     29.80 o 
 -10   3   0        9.82       -6.24     25.78 o 
  -9   3   0        0.01      -27.77     23.89 o 
  -8   3   0        3.87       25.07     22.71 o 
  -7   3   0       22.86       16.37     22.41 o 
  -6   3   0       25.82       33.68     17.95 o 
  -5   3   0      206.20      212.37     31.25 o 
  -4   3   0       30.44       25.91     12.40 o 
  -3   3   0     1725.60     1631.98     84.81 o 
  -2   3   0      171.95      170.59     18.93 o 
  -1   3   0      965.82      893.78     67.01 o 
   0   3   0     1997.42     1960.61    122.57 o 
   1   3   0      316.48      252.09     13.37 o 
   2   3   0      284.74      262.05     13.94 o 
   3   3   0     2353.91     2164.01     91.82 o 
   4   3   0      181.01      215.96     14.65 o 
   5   3   0     1239.14     1313.81     93.15 o 
   6   3   0     1182.92     1165.84     55.27 o 
   7   3   0       16.68        5.11     13.55 o 
   8   3   0      392.96      510.73     56.01 o 
   9   3   0      652.36      747.84     74.91 o 
  10   3   0      150.71      154.09     43.84 o 
  11   3   0      256.10      281.01     57.00 o 
  12   3   0      339.69      272.84     55.72 o 
  13   3   0       26.92        5.74     43.87 o 
 -11   4   0       58.94        3.81     31.05 o 
 -10   4   0       29.58       19.91     31.89 o 
  -9   4   0        9.93       -0.94     26.59 o 
  -8   4   0      394.11      347.05     47.78 o 
  -7   4   0        0.35       33.41     20.75 o 
  -6   4   0       35.88       20.59     19.81 o 
  -5   4   0      148.77       99.36     18.44 o 
  -4   4   0       10.49        2.04      8.50 o 
  -3   4   0      984.43      852.85     66.41 o 
  -2   4   0       50.00       65.06     13.36 o 
  -1   4   0      214.60      202.65     15.11 o 
   0   4   0       67.09       97.94     24.53 o 
   1   4   0      547.53      460.12     34.37 o 
   2   4   0      217.65      194.60     12.31 o 
   3   4   0        2.57        0.88      5.02 o 
   4   4   0      270.83      231.30     15.70 o 
   5   4   0        1.14      -12.68      8.46 o 
   6   4   0      554.40      553.49     30.60 o 
   7   4   0      135.01      174.01     18.91 o 
   8   4   0      763.17      765.60     42.18 o 
   9   4   0       80.87       69.08     30.27 o 
  10   4   0       21.47       -5.60     32.94 o 
  11   4   0       40.46       17.01     37.96 o 
  12   4   0       99.13      138.60     50.22 o 
  13   4   0       74.30       52.71     48.80 o 
 -11   5   0       98.81      102.89     37.22 o 
 -10   5   0      476.01      501.35     64.35 o 
  -9   5   0      234.39      249.96     43.84 o 
  -8   5   0       12.80      -32.70     21.80 o 
  -7   5   0       87.97       52.81     25.75 o 
  -6   5   0        4.23       -5.23     18.39 o 
  -5   5   0      479.34      336.36     26.68 o 
  -4   5   0      294.45      239.76     21.41 o 
  -3   5   0      811.57      654.51     54.22 o 
  -2   5   0      418.72      330.44     23.28 o 
  -1   5   0       80.36       72.90     17.89 o 
   0   5   0       71.63       56.05      9.87 o 
   1   5   0      207.69      259.96     16.04 o 
   2   5   0      117.14       82.26      9.39 o 
   3   5   0        8.34        7.23      5.66 o 
   4   5   0      381.01      333.57     19.72 o 
   5   5   0      251.31      264.72     19.74 o 
   6   5   0       34.21       27.91     20.59 o 
   7   5   0      288.76      354.68     26.29 o 
   8   5   0        0.20      -16.99     11.33 o 
   9   5   0       89.25       53.44     23.45 o 
  10   5   0        1.06        4.59     30.71 o 
  11   5   0       12.87      -17.99     34.08 o 
  12   5   0       28.60        4.62     41.14 o 
  13   5   0       37.27       58.18     46.13 o 
 -10   6   0      245.02      235.72     46.54 o 
  -9   6   0      919.17      789.55     75.28 o 
  -8   6   0       87.03       82.14     32.77 o 
  -7   6   0       90.84       53.79     27.87 o 
  -6   6   0       85.81       81.74     25.41 o 
  -5   6   0      856.70      742.84     82.87 o 
  -4   6   0      765.75      764.64     46.05 o 
  -3   6   0      905.59      772.46     46.84 o 
  -2   6   0      882.67      782.42     46.23 o 
  -1   6   0      124.15      153.26     26.39 o 
   0   6   0      356.41      334.17     24.09 o 
   1   6   0     1008.37      807.19     38.67 o 
   2   6   0      116.22       89.06     11.10 o 
   3   6   0        6.76        4.53      6.46 o 
   4   6   0       48.90       47.87     10.72 o 
   5   6   0       14.55        0.28      8.08 o 
   6   6   0      244.23      248.49     21.06 o 
   7   6   0      369.53      370.11     27.79 o 
   8   6   0      151.76      170.44     20.33 o 
   9   6   0      280.19      352.26     38.27 o 
  10   6   0       34.67       10.38     27.01 o 
  11   6   0        0.44        1.79     30.07 o 
  12   6   0        4.67       10.53     33.41 o 
  -8   7   0      120.56      143.76     38.94 o 
  -7   7   0       16.09        3.10     26.19 o 
  -6   7   0      129.71      129.62     31.99 o 
  -5   7   0      419.91      344.23    100.37 o 
  -4   7   0     1328.89     1427.98     79.43 o 
  -3   7   0      755.13      671.64     42.74 o 
  -2   7   0      930.24      857.62     74.32 o 
  -1   7   0       38.78       29.97     12.79 o 
   0   7   0       57.23       18.56     21.97 o 
   1   7   0     1342.44     1419.94     64.39 o 
   2   7   0     4434.73     4167.65    176.35 o 
   3   7   0      680.14      636.50     32.39 o 
   4   7   0       30.13       22.40      8.53 o 
   5   7   0        0.86      -12.38      8.25 o 
   6   7   0      475.58      488.86     29.47 o 
   7   7   0      808.44      931.68     80.48 o 
   8   7   0      449.41      472.85     41.15 o 
   9   7   0      100.86      130.02     62.04 o 
  10   7   0      119.69      100.14     27.14 o 
  11   7   0       38.90       32.71     25.08 o 
  12   7   0       24.96       23.86     41.98 o 
  -6   8   0       17.17       58.65     38.50 o 
  -5   8   0       31.86       31.86     28.85 o 
  -4   8   0      847.52      802.95     78.76 o 
  -3   8   0     1146.60     1184.04    102.58 o 
  -2   8   0      584.44      543.60     54.70 o 
  -1   8   0       18.26      -11.44     13.19 o 
   0   8   0       44.57       27.95     18.51 o 
   1   8   0      942.58      904.11     56.09 o 
   2   8   0     2601.46     2492.18    135.21 o 
   3   8   0      251.75      271.37     38.37 o 
   4   8   0        3.36        4.12     12.57 o 
   5   8   0      361.32      278.49     29.97 o 
   6   8   0      690.07      708.25     49.90 o 
   7   8   0      730.57      810.12     56.20 o 
   8   8   0      373.35      496.72     45.24 o 
   9   8   0       97.69       71.18     35.55 o 
  10   8   0       30.60       -8.07     22.19 o 
  11   8   0        1.07      -14.16     23.42 o 
  -7   9   0       19.36       14.24     52.54 o 
  -6   9   0       13.25        8.64     34.62 o 
  -5   9   0        2.74        2.77     28.41 o 
  -4   9   0      121.08      157.93     38.10 o 
  -3   9   0      715.95      723.75     71.70 o 
  -2   9   0      277.93      361.39     48.62 o 
  -1   9   0        5.91      -15.05     15.15 o 
   0   9   0      281.38      339.43     33.22 o 
   1   9   0      835.32      847.42     79.36 o 
   2   9   0      393.99      372.72     50.31 o 
   3   9   0      902.53      754.86     70.76 o 
   4   9   0      133.61       81.20     28.62 o 
   5   9   0       17.32      -16.37     23.35 o 
   6   9   0       16.09        6.85     27.00 o 
   7   9   0      266.89      287.99     49.27 o 
   8   9   0      321.79      321.94     56.15 o 
   9   9   0      220.48      225.32     51.73 o 
  10   9   0        1.68      -13.77     32.19 o 
  11   9   0       12.11       39.08     37.53 o 
  -6  10   0       13.75       -9.08     36.04 o 
  -5  10   0       30.08       23.83     34.18 o 
  -4  10   0       58.74       79.85     32.50 o 
  -3  10   0       26.25      -20.59     23.12 o 
  -2  10   0       24.99      -10.90     19.44 o 
  -1  10   0       86.60       87.78     38.88 o 
   0  10   0       25.77        5.67     29.26 o 
   1  10   0       37.26       41.95     28.92 o 
   2  10   0      259.36      225.22     39.65 o 
   3  10   0      611.45      578.79     62.59 o 
   4  10   0        8.21       -6.75     25.85 o 
   5  10   0       24.96       26.05     27.94 o 
   6  10   0       86.68       39.89     29.97 o 
   7  10   0       18.25       41.24     34.15 o 
   8  10   0       33.86       -8.71     32.70 o 
   9  10   0       26.27       -7.46     33.68 o 
  10  10   0       12.21        8.37     38.00 o 
  -2  11   0      139.96      189.42     52.78 o 
  -1  11   0       29.92       37.36     36.85 o 
   0  11   0       23.58       -0.13     34.56 o 
   1  11   0       93.47       52.11     34.32 o 
   2  11   0      254.16      299.87     48.73 o 
   3  11   0       24.48       12.99     28.68 o 
   4  11   0        9.37      -13.19     26.46 o 
   5  11   0       11.26       -3.54     30.84 o 
   6  11   0      156.84      157.76     42.62 o 
   7  11   0      125.39      114.91     40.90 o 
   8  11   0        9.28      -11.78     36.45 o 
   9  11   0        6.27      -11.00     42.28 o 
  -3  12   0       13.02       38.44     52.88 o 
  -2  12   0       11.32       46.34     43.16 o 
  -1  12   0        1.51      -12.15     38.91 o 
   0  12   0       21.58       16.06     36.24 o 
   1  12   0       12.49       27.34     36.85 o 
   2  12   0       30.78       19.47     27.91 o 
   3  12   0        0.12       -2.33     33.31 o 
   4  12   0        2.61      -24.37     28.89 o 
   5  12   0        0.73      -16.94     33.11 o 
   6  12   0       40.90       26.19     36.41 o 
   7  12   0       14.63       13.19     33.14 o 
   1  13   0        0.16       25.34     37.93 o 
   2  13   0        0.08      -13.87     35.57 o 
   3  13   0        9.97      -33.04     37.29 o 
  -6 -12   1       23.31       26.12     35.03 o 
  -5 -12   1       31.79        4.62     34.05 o 
  -4 -12   1       29.18       43.57     33.58 o 
  -3 -12   1       98.51       97.83     42.25 o 
  -2 -12   1       35.78       73.70     39.79 o 
  -1 -12   1       46.06       37.29     41.07 o 
   0 -12   1       32.93       56.63     43.26 o 
   1 -12   1       22.46       52.61     46.30 o 
   2 -12   1       75.23       94.05     53.29 o 
  -8 -11   1       42.81       -6.88     38.44 o 
  -7 -11   1      219.38      285.19     54.16 o 
  -6 -11   1       22.41       29.73     34.52 o 
  -5 -11   1        2.95      -42.16     28.11 o 
  -4 -11   1        8.88      -19.68     28.11 o 
  -3 -11   1      178.60      230.73     47.89 o 
  -2 -11   1      128.94      111.23     39.52 o 
  -1 -11   1        2.96        3.58     32.70 o 
   0 -11   1       50.40       18.02     40.16 o 
   1 -11   1       53.77       72.15     41.24 o 
   2 -11   1      191.14      347.72     63.71 o 
  -9 -10   1       30.51        0.98     38.37 o 
  -8 -10   1       67.25       81.84     43.63 o 
  -7 -10   1      112.94      128.20     38.54 o 
  -6 -10   1      202.77      190.94     43.67 o 
  -5 -10   1        5.82      -38.87     25.91 o 
  -4 -10   1       31.31      -10.39     25.01 o 
  -3 -10   1      268.87      276.18     46.67 o 
  -2 -10   1      664.05      732.93     75.04 o 
  -1 -10   1       36.67        3.54     31.45 o 
   0 -10   1       18.48        2.73     31.08 o 
   1 -10   1       82.50       48.60     38.23 o 
   2 -10   1       59.40       88.89     31.52 o 
   3 -10   1      449.63      482.02     62.69 o 
   4 -10   1      281.23      344.18     55.64 o 
   5 -10   1        0.80        1.55     29.39 o 
   6 -10   1       12.40       -8.74     35.77 o 
 -10  -9   1        8.95        4.66     38.67 o 
  -9  -9   1       23.85        4.66     34.02 o 
  -8  -9   1      187.03      123.34     41.03 o 
  -7  -9   1      179.61      118.01     39.65 o 
  -6  -9   1        5.96      -35.26     24.97 o 
  -5  -9   1       22.31       -7.86     26.46 o 
  -4  -9   1       47.29       54.40     27.23 o 
  -3  -9   1      233.34      191.65     35.16 o 
  -2  -9   1      945.72      918.48     85.27 o 
  -1  -9   1      454.51      468.70     39.02 o 
   0  -9   1       10.03       -0.62     15.53 o 
   1  -9   1       19.10       32.23     20.72 o 
   2  -9   1      284.57      270.65     43.30 o 
   3  -9   1      728.27      721.86     72.18 o 
   4  -9   1      289.85      425.67     59.86 o 
   5  -9   1       60.92       55.45     30.34 o 
   6  -9   1        3.41      -15.29     29.90 o 
   7  -9   1       35.27       38.81     48.63 o 
 -11  -8   1       17.14      -20.15     35.20 o 
 -10  -8   1       45.87       21.16     32.90 o 
  -9  -8   1        6.12        3.64     29.53 o 
  -8  -8   1       79.16       50.72     35.10 o 
  -7  -8   1      152.93      118.72     35.87 o 
  -6  -8   1        1.37      -30.62     20.41 o 
  -5  -8   1       29.27      -20.11     24.57 o 
  -4  -8   1       55.73       37.35     13.73 o 
  -3  -8   1       15.77        4.82     12.02 o 
  -2  -8   1     1123.95     1084.95     65.66 o 
  -1  -8   1     1453.85     1423.34     82.91 o 
   0  -8   1      106.34      108.67     25.65 o 
   1  -8   1       76.25       14.34     20.01 o 
   2  -8   1      561.40      486.27     52.77 o 
   3  -8   1     1158.37     1027.98     91.65 o 
   4  -8   1      262.06      276.18     46.03 o 
   5  -8   1       24.12       14.75     24.64 o 
   6  -8   1        3.64      -24.77     24.87 o 
   7  -8   1        3.62      -43.29     30.30 o 
   8  -8   1      192.51      353.05     80.14 o 
 -11  -7   1       18.18       55.62     35.84 o 
 -10  -7   1      175.92      162.57     30.41 o 
  -9  -7   1      179.07      174.42     44.98 o 
  -8  -7   1      170.55      153.54     27.68 o 
  -7  -7   1        0.37       -1.12     11.91 o 
  -6  -7   1      123.61       99.84     16.36 o 
  -5  -7   1       26.24        5.29     11.84 o 
  -4  -7   1      863.54      740.64     48.13 o 
  -3  -7   1      153.85      140.66     21.68 o 
  -2  -7   1      730.16      636.79     50.11 o 
  -1  -7   1      188.56      195.56     27.45 o 
   0  -7   1       68.62       62.13     20.62 o 
   1  -7   1       13.50        6.99     15.12 o 
   2  -7   1       24.78       -0.37     14.27 o 
   3  -7   1      302.03      278.58     41.81 o 
   4  -7   1      432.76      441.66     51.63 o 
   5  -7   1       39.29       26.93     25.92 o 
   6  -7   1        1.23      -20.25     27.13 o 
   7  -7   1        3.67      -31.96     34.76 o 
 -12  -6   1        5.23       -6.78     34.66 o 
 -11  -6   1        1.60      -27.30     32.97 o 
 -10  -6   1      297.14      306.78     34.95 o 
  -9  -6   1      539.38      589.64     36.21 o 
  -8  -6   1      189.00      220.07     23.20 o 
  -7  -6   1       68.59       57.95     30.00 o 
  -6  -6   1       14.43        7.83     11.01 o 
  -5  -6   1      432.32      405.27     24.68 o 
  -4  -6   1      417.34      378.86     24.66 o 
  -3  -6   1      260.22      267.87     33.35 o 
  -2  -6   1      258.26      287.01     25.19 o 
  -1  -6   1      271.84      293.98     19.12 o 
   0  -6   1      635.21      616.79     82.33 o 
   1  -6   1      948.16      852.33     48.81 o 
   2  -6   1      146.03      137.18     15.57 o 
   3  -6   1       58.09       58.32      9.80 o 
   4  -6   1       35.48       24.38      9.82 o 
   5  -6   1      119.26       81.22     18.74 o 
   6  -6   1      125.44       54.10     21.19 o 
   7  -6   1      277.78      247.83     38.37 o 
   8  -6   1        0.13        0.61     23.72 o 
   9  -6   1      265.07      217.09     42.76 o 
 -12  -5   1        0.83        8.67     36.38 o 
 -11  -5   1       75.05       90.68     39.15 o 
 -10  -5   1      188.86      210.37     32.22 o 
  -9  -5   1      586.04      635.73     46.26 o 
  -8  -5   1      264.98      343.52     27.53 o 
  -7  -5   1      299.66      331.79     39.50 o 
  -6  -5   1      116.72      113.76     15.90 o 
  -5  -5   1      443.44      476.42     31.22 o 
  -4  -5   1       10.34       -1.95      6.98 o 
  -2  -5   1      448.14      350.72     19.66 o 
  -1  -5   1       24.75       22.30      6.65 o 
   0  -5   1        1.20        0.66      6.10 o 
   1  -5   1        7.76        0.57      6.21 o 
   2  -5   1      301.39      279.75     21.57 o 
   3  -5   1      897.20      794.64     37.57 o 
   4  -5   1      153.37      128.21     15.72 o 
   5  -5   1      333.35      281.11     34.83 o 
   6  -5   1       14.76        8.44     17.55 o 
   7  -5   1        2.86        3.54     21.73 o 
   8  -5   1      147.69      121.93     28.35 o 
   9  -5   1       10.87       -8.71     25.21 o 
  10  -5   1        1.80      -31.28     25.78 o 
  11  -5   1        1.98        3.95     35.13 o 
 -12  -4   1      111.20      167.38     49.47 o 
 -11  -4   1      248.99      303.89     55.14 o 
 -10  -4   1       61.51       39.89     34.29 o 
  -9  -4   1      580.31      633.89     63.67 o 
  -8  -4   1      395.07      441.28     29.58 o 
  -7  -4   1      241.35      245.78     33.64 o 
  -6  -4   1     1759.43     1624.94     73.72 o 
  -5  -4   1     3071.18     3368.63    143.59 o 
  -4  -4   1      409.92      388.54     26.62 o 
  -3  -4   1        8.72       -5.12      6.90 o 
  -2  -4   1      430.66      378.19     19.94 o 
  -1  -4   1      201.76      162.98     19.80 o 
   0  -4   1     1639.11     1611.99    136.22 o 
   1  -4   1     1285.57     1133.99     61.13 o 
   2  -4   1      294.91      298.01     16.44 o 
   3  -4   1      122.50      108.94     12.20 o 
   4  -4   1      397.19      394.02     37.76 o 
   5  -4   1     1095.08     1170.41     92.19 o 
   6  -4   1      141.47      123.95     25.82 o 
   7  -4   1      219.50      179.16     30.78 o 
   8  -4   1      644.06      601.67     58.68 o 
   9  -4   1      446.61      292.75     44.81 o 
  10  -4   1       59.65       73.70     31.28 o 
  11  -4   1        9.26      -20.65     28.65 o 
 -13  -3   1       73.64       99.48     48.80 o 
 -12  -3   1      154.20      126.52     46.57 o 
 -11  -3   1      427.14      394.35     60.97 o 
 -10  -3   1      224.05      190.50     44.92 o 
  -9  -3   1      115.19      153.61     42.15 o 
  -8  -3   1      555.67      555.04     41.85 o 
  -7  -3   1     1272.30     1276.78     68.70 o 
  -6  -3   1     1285.10     1236.89     58.08 o 
  -5  -3   1     1297.92     1385.82     62.71 o 
  -4  -3   1     2782.94     2971.08    126.06 o 
  -3  -3   1      134.49      115.99      9.96 o 
  -2  -3   1     2331.50     2053.68     87.18 o 
  -1  -3   1     6141.90     5368.53    223.01 o 
   0  -3   1     4326.86     4463.78    395.43 o 
   1  -3   1     1358.29     1367.36     72.11 o 
   2  -3   1      512.98      487.42     23.36 o 
   3  -3   1       98.91      111.27     11.87 o 
   4  -3   1     2098.17     1477.40    111.45 o 
   5  -3   1     4031.72     3632.49    263.87 o 
   6  -3   1     1672.71     1649.52    127.38 o 
   7  -3   1       28.59        4.22     18.97 o 
   8  -3   1        9.14      -22.10     21.46 o 
   9  -3   1      644.06      507.05     55.51 o 
  10  -3   1      406.48      312.43     50.55 o 
  11  -3   1      210.58      198.60     44.81 o 
  12  -3   1        6.97       20.96     33.78 o 
 -13  -2   1        2.47      -21.50     35.23 o 
 -12  -2   1      143.42      212.74     56.09 o 
 -11  -2   1      537.42      518.76     72.75 o 
 -10  -2   1      219.41      268.76     52.71 o 
  -9  -2   1       30.84       68.34     36.82 o 
  -8  -2   1      104.05      101.54     34.66 o 
  -7  -2   1      856.15      927.69     58.49 o 
  -6  -2   1     3823.70     4206.28    264.02 o 
  -5  -2   1     1493.32     1542.66     69.26 o 
  -4  -2   1      123.13      123.00     11.45 o 
  -3  -2   1       22.01       15.99      6.30 o 
  -2  -2   1     1082.07      930.21     40.51 o 
  -1  -2   1      982.61      930.68     40.82 o 
   0  -2   1     8088.32     7710.65    552.91 o 
   1  -2   1      379.95      437.45     20.09 o 
   2  -2   1      291.03      241.49     22.88 o 
   3  -2   1      838.39     1036.95     78.99 o 
   4  -2   1     4198.35     4671.80    335.24 o 
   5  -2   1     1407.15     1349.18    104.77 o 
   6  -2   1      237.30      225.49     33.21 o 
   7  -2   1       15.28      -13.83     16.10 o 
   8  -2   1       49.50       53.79     26.42 o 
   9  -2   1      651.83      573.93     60.50 o 
  10  -2   1      531.84      455.16     59.93 o 
  11  -2   1      223.33      182.87     45.32 o 
  12  -2   1        2.26      -19.54     29.36 o 
 -13  -1   1       19.72       11.20     39.18 o 
 -12  -1   1      100.70      131.88     47.38 o 
 -11  -1   1      367.34      305.85     60.31 o 
 -10  -1   1      167.88      164.68     46.17 o 
  -9  -1   1      112.21       92.77     37.96 o 
  -8  -1   1       54.70       73.67     31.01 o 
  -7  -1   1     1259.11     1371.31    112.16 o 
  -6  -1   1     3789.22     4237.07    245.06 o 
  -5  -1   1     1125.73     1249.48     70.53 o 
  -4  -1   1      141.13      184.85     24.20 o 
  -3  -1   1      252.28      255.21     14.88 o 
  -2  -1   1     2552.37     2482.55    127.84 o 
  -1  -1   1     5717.91     5752.99    237.54 o 
   0  -1   1     6760.70     7192.06    514.75 o 
   1  -1   1     2066.52     2865.10    145.44 o 
   2  -1   1      476.03      633.56     49.13 o 
   3  -1   1    10903.72    12720.19    898.34 o 
   4  -1   1     5245.32     6823.18    486.13 o 
   5  -1   1     8589.41     9308.75    662.20 o 
   6  -1   1     3383.70     3345.98    246.32 o 
   7  -1   1       62.66       51.09     25.48 o 
   8  -1   1       94.54       82.04     29.87 o 
   9  -1   1      223.33      143.15     39.18 o 
  10  -1   1      456.24      475.34     62.29 o 
  11  -1   1      315.35      269.64     50.38 o 
  12  -1   1       75.73       61.86     39.58 o 
 -12   0   1        1.50       -0.17     36.55 o 
 -11   0   1       96.97       56.69     42.52 o 
 -10   0   1      308.89      399.92     60.16 o 
  -9   0   1        1.36      -24.53     27.57 o 
  -8   0   1       77.23       91.86     29.83 o 
  -7   0   1        0.42       17.11     20.32 o 
  -6   0   1      347.43      327.75     40.80 o 
  -5   0   1      969.34     1358.25    106.59 o 
  -4   0   1      536.48      690.76     41.71 o 
  -3   0   1      388.59      514.08     50.88 o 
  -2   0   1     3536.78     4890.22    199.24 o 
  -1   0   1       22.09       15.77      8.20 o 
   0   0   1     3849.77     4456.52    318.87 o 
   1   0   1     2083.08     2756.33    140.77 o 
   2   0   1        7.26       14.92      6.61 o 
   3   0   1    14083.67    17536.28   1236.34 o 
   4   0   1    12961.37    15125.08   1068.57 o 
   5   0   1     6448.74     7843.87    559.79 o 
   6   0   1     2476.39     2790.27    208.06 o 
   7   0   1      605.12      580.28     58.65 o 
   8   0   1      124.80      122.43     34.15 o 
   9   0   1      449.03      503.28     56.05 o 
  10   0   1      617.34      597.42     68.19 o 
  11   0   1      443.05      421.52     63.84 o 
  12   0   1      135.88       70.29     43.70 o 
  13   0   1        7.05      -38.84     39.41 o 
 -12   1   1       50.57       18.73     37.86 o 
 -11   1   1        9.82      -29.83     32.26 o 
 -10   1   1        7.97      -24.70     31.11 o 
  -9   1   1       23.09       -3.10     26.96 o 
  -8   1   1       14.03        7.29     22.14 o 
  -7   1   1      134.16      119.06     28.01 o 
  -6   1   1      618.58      660.85     59.56 o 
  -5   1   1     1834.08     2231.75    166.72 o 
  -4   1   1      504.74      559.29     33.93 o 
  -3   1   1     7304.92     9582.52    472.48 o 
  -2   1   1    20762.79    25089.10   1255.79 o 
  -1   1   1     1897.64     2229.66    113.64 o 
   1   1   1      285.49      325.35     25.51 o 
   2   1   1     2175.41     2358.05    169.05 o 
   3   1   1        9.93        6.28     10.39 o 
   4   1   1     1103.83     1256.99     96.10 o 
   5   1   1       31.95       -3.37     13.63 o 
   6   1   1      482.23      414.60     45.05 o 
   7   1   1     1118.37     1340.60    109.12 o 
   8   1   1        1.35      -14.41     23.25 o 
   9   1   1        1.65      -19.54     24.30 o 
  10   1   1      197.06      191.81     43.80 o 
  11   1   1      324.11      208.35     54.50 o 
  12   1   1      185.49      157.90     52.38 o 
  13   1   1        3.86       37.63     43.50 o 
 -12   2   1       60.77       76.78     41.61 o 
 -11   2   1       91.65       69.72     39.21 o 
 -10   2   1        3.74      -21.03     25.82 o 
  -9   2   1       14.93      -36.54     24.36 o 
  -8   2   1      127.23      153.41     34.96 o 
  -7   2   1      334.54      310.87     41.71 o 
  -6   2   1      587.56      583.89     55.78 o 
  -5   2   1      329.12      403.25     28.71 o 
  -4   2   1        0.87       -2.00      7.37 o 
  -3   2   1     1190.76     1267.73     67.15 o 
  -2   2   1     1171.27     1100.69     82.77 o 
  -1   2   1      153.35      130.36     14.95 o 
   0   2   1     7042.93     7047.71    355.68 o 
   1   2   1        0.09       -4.26      5.64 o 
   2   2   1     3223.15     3544.00    147.47 o 
   3   2   1      156.81      196.64     24.94 o 
   4   2   1       29.66       17.08     19.12 o 
   5   2   1     1129.43     1270.66     98.46 o 
   6   2   1      101.57       90.10     24.94 o 
   7   2   1       21.80      -13.02     21.77 o 
   8   2   1      317.13      364.96     49.64 o 
   9   2   1       27.72       53.66     34.89 o 
  10   2   1        5.66      -27.84     28.31 o 
  11   2   1      166.23      179.90     52.68 o 
  12   2   1      102.50      127.73     48.53 o 
  13   2   1        1.13        6.48     34.76 o 
 -12   3   1       12.71      -33.98     31.85 o 
 -11   3   1       70.91       48.80     33.38 o 
 -10   3   1       82.64       79.10     35.91 o 
  -9   3   1      370.32      416.08     55.54 o 
  -8   3   1      414.29      376.06     48.56 o 
  -7   3   1       11.39       16.67     20.96 o 
  -6   3   1      416.39      357.51     40.56 o 
  -5   3   1     2606.92     2300.89    243.93 o 
  -4   3   1      627.61      523.89     32.75 o 
  -3   3   1       17.80        3.21      8.13 o 
  -2   3   1      512.40      371.85     32.87 o 
  -1   3   1     2980.49     2509.02    181.50 o 
   1   3   1     1399.26     1213.37     52.07 o 
   2   3   1     2845.22     2557.02    132.22 o 
   3   3   1      191.82      195.58     12.41 o 
   4   3   1     1086.19     1146.87     51.38 o 
   5   3   1      430.10      385.19     39.36 o 
   6   3   1       97.27      102.71     19.31 o 
   7   3   1      165.38      177.31     34.12 o 
   8   3   1        2.16       -3.00     23.99 o 
   9   3   1      106.46      117.98     38.57 o 
  10   3   1        0.01      -18.87     29.76 o 
  11   3   1       99.22       40.33     37.66 o 
  12   3   1        2.23       35.94     43.94 o 
  13   3   1       24.26      -40.22     42.52 o 
 -11   4   1       59.87       61.55     37.15 o 
 -10   4   1      487.69      527.81     66.00 o 
  -9   4   1      291.17      222.36     43.09 o 
  -8   4   1      137.80      119.02     34.08 o 
  -7   4   1      168.82      162.99     34.22 o 
  -6   4   1      996.40      990.22     58.68 o 
  -5   4   1     1837.49     1772.78     95.26 o 
  -4   4   1     1673.03     1404.34     81.25 o 
  -3   4   1      344.42      288.26     29.76 o 
  -2   4   1       11.86        7.76      9.42 o 
  -1   4   1      102.46       66.85     14.27 o 
   0   4   1     3568.30     3506.14    179.05 o 
   1   4   1      392.49      289.23     15.44 o 
   2   4   1     2150.88     1777.65     75.76 o 
   3   4   1      558.47      558.72     26.94 o 
   4   4   1      966.59      935.46     43.06 o 
   5   4   1        3.47      -12.54      8.67 o 
   6   4   1     1565.50     1601.71     72.56 o 
   7   4   1     2412.37     2562.51    138.48 o 
   8   4   1      123.75      130.16     34.62 o 
   9   4   1       15.76      -15.66     28.89 o 
  10   4   1       42.42       20.08     30.71 o 
  11   4   1      180.24      184.43     52.34 o 
  12   4   1       89.22       83.66     49.64 o 
  13   4   1        4.55      -20.52     39.55 o 
 -11   5   1       35.53       10.02     34.22 o 
 -10   5   1      317.05      228.90     44.17 o 
  -9   5   1      653.22      594.72     63.37 o 
  -8   5   1      918.47      711.84     68.77 o 
  -7   5   1       23.39       21.29     24.03 o 
  -6   5   1      281.83      307.81     29.78 o 
  -5   5   1     2769.45     2756.34    143.83 o 
  -3   5   1      733.53      518.12     46.06 o 
  -2   5   1     1873.99     1350.56    102.81 o 
  -1   5   1      474.06      413.45     37.96 o 
   0   5   1      834.97      710.18     41.11 o 
   1   5   1     3235.70     2869.42    121.70 o 
   2   5   1     4619.01     4069.79    170.53 o 
   3   5   1        5.62       -3.03      4.79 o 
   4   5   1     2478.20     2716.02    115.99 o 
   5   5   1       57.89       50.38     10.73 o 
   6   5   1     1910.92     1773.61     79.65 o 
   7   5   1      629.46      595.44     33.31 o 
   8   5   1       15.10      -13.68     16.17 o 
   9   5   1        7.97      -29.70     21.43 o 
  10   5   1       49.87       36.51     31.82 o 
  11   5   1      317.32      255.22     56.49 o 
  12   5   1      233.92      237.00     57.74 o 
  13   5   1       42.19       26.22     46.23 o 
 -10   6   1      188.09      140.32     41.74 o 
  -9   6   1      443.67      441.66     61.55 o 
  -8   6   1      198.34      185.07     40.33 o 
  -7   6   1        4.97      -34.01     22.68 o 
  -6   6   1       98.53      110.11     20.38 o 
  -5   6   1     1401.63     1500.31    270.63 o 
  -4   6   1     2196.16     1490.46    115.27 o 
  -3   6   1     1651.44     1298.43    101.06 o 
  -2   6   1       97.35       88.99     19.03 o 
  -1   6   1        5.23       -5.24      7.22 o 
   0   6   1     2983.22     2496.43    107.52 o 
   1   6   1     6957.40     6380.96    265.96 o 
   2   6   1     3250.88     2574.23    110.09 o 
   3   6   1      158.50      103.14     10.33 o 
   4   6   1      138.01      130.42     12.72 o 
   5   6   1      490.47      452.33     25.61 o 
   6   6   1      985.37      967.54     47.40 o 
   7   6   1     1316.21     1291.78     61.71 o 
   8   6   1      199.43      247.49     37.57 o 
   9   6   1        4.36      -26.30     18.08 o 
  10   6   1       78.62       84.94     35.30 o 
  11   6   1      317.91      309.76     57.34 o 
  12   6   1      237.72      297.75     59.26 o 
  13   6   1       58.07      102.15     49.64 o 
  -9   7   1       71.33       27.94     36.88 o 
  -8   7   1      153.23      188.47     43.50 o 
  -7   7   1       92.25       78.90     35.80 o 
  -6   7   1      110.84       87.20     20.30 o 
  -5   7   1      103.42       87.11     19.90 o 
  -4   7   1     1282.39      953.57     78.99 o 
  -3   7   1      817.48      729.28     63.57 o 
  -2   7   1      303.71      268.74     23.19 o 
  -1   7   1       28.16       22.22     14.31 o 
   0   7   1      167.25      137.61     20.40 o 
   1   7   1     2393.67     2171.16     94.98 o 
   2   7   1     2504.68     2242.14     97.37 o 
   3   7   1      757.80      705.25     34.99 o 
   5   7   1      205.38      190.20     17.38 o 
   6   7   1     1363.21     1420.96     89.84 o 
   7   7   1     1977.54     2084.57    116.82 o 
   8   7   1      654.84      584.72     44.78 o 
   9   7   1        9.61      -10.27     20.77 o 
  10   7   1       71.24       81.56     54.40 o 
  11   7   1      331.52      379.67     62.09 o 
  12   7   1      311.75      245.95     56.59 o 
  -7   8   1       36.52       30.34     31.76 o 
  -6   8   1        3.93       -5.07     19.02 o 
  -5   8   1        4.86       -7.29     17.59 o 
  -4   8   1      506.38      426.34     58.27 o 
  -3   8   1      884.36      734.09     47.88 o 
  -2   8   1      269.58      255.36     36.67 o 
  -1   8   1       44.66       27.87     11.85 o 
   0   8   1        1.00      -11.91      8.14 o 
   1   8   1      587.29      496.61     28.09 o 
   2   8   1      922.38      761.64     38.03 o 
   3   8   1     1294.82     1220.38     70.36 o 
   4   8   1       19.23        8.62     13.82 o 
   5   8   1        6.13        1.37     14.92 o 
   6   8   1      770.11      875.99     57.78 o 
   7   8   1      908.08     1014.39     99.27 o 
   8   8   1      572.81      590.52     50.09 o 
   9   8   1       36.10        5.74     20.29 o 
  10   8   1       36.13       11.54     23.36 o 
  11   8   1      104.30       66.83     27.64 o 
  12   8   1      173.69      203.26     49.95 o 
  -6   9   1        0.99       -6.95     36.34 o 
  -5   9   1       65.95       77.99     39.28 o 
  -4   9   1        8.52        2.26     24.30 o 
  -3   9   1       74.77       41.17     24.91 o 
  -2   9   1        2.07       -4.93     15.39 o 
  -1   9   1      124.25      114.81     36.92 o 
   0   9   1        0.60      -13.87     11.37 o 
   1   9   1      100.27       99.15     28.72 o 
   2   9   1        2.02       -5.87     18.90 o 
   3   9   1       55.84       26.73     23.79 o 
   4   9   1       14.60       -7.86     15.74 o 
   5   9   1        0.75       -4.07     15.72 o 
   6   9   1      313.83      252.66     49.10 o 
   7   9   1      109.19      135.97     27.66 o 
   8   9   1      140.64      145.64     29.98 o 
   9   9   1      131.32      155.82     41.02 o 
  10   9   1        0.43       11.32     23.84 o 
  11   9   1        6.20      -12.47     23.68 o 
  -6  10   1        0.27      -41.54     44.17 o 
  -5  10   1       21.71       23.66     34.79 o 
  -4  10   1       19.30      -27.64     25.14 o 
  -3  10   1      113.96      114.00     33.81 o 
  -1  10   1        0.04      -28.25     28.52 o 
   0  10   1        8.89        2.36     26.46 o 
   1  10   1       16.09        6.99     23.32 o 
   2  10   1       21.63       22.64     22.81 o 
   3  10   1        2.05       -1.25     22.04 o 
   4  10   1      122.77       76.40     30.98 o 
   5  10   1       32.59      -11.27     27.03 o 
   6  10   1        1.61       -4.76     23.02 o 
   7  10   1        0.96      -16.87     29.36 o 
   8  10   1       16.60      -20.25     33.14 o 
   9  10   1        2.09      -31.99     33.24 o 
  10  10   1        3.47       13.29     38.64 o 
  -2  11   1       14.25       39.31     40.49 o 
  -1  11   1        1.04      -15.49     30.57 o 
   0  11   1       16.44       15.19     31.05 o 
   1  11   1        4.04      -12.05     23.52 o 
   2  11   1        7.80       18.93     27.20 o 
   3  11   1       83.30       55.78     31.52 o 
   4  11   1        0.49      -13.29     26.49 o 
   5  11   1       69.29       34.29     32.40 o 
   6  11   1      156.69       83.05     35.80 o 
   7  11   1        9.37      -33.31     32.43 o 
   8  11   1       70.82       29.76     37.49 o 
   9  11   1       20.65        9.72     38.23 o 
  -3  12   1      123.37      149.73     56.76 o 
  -2  12   1       20.69        1.21     40.02 o 
  -1  12   1       73.08       75.76     40.66 o 
   0  12   1       66.48      112.21     40.36 o 
   1  12   1        0.53      -12.89     28.21 o 
   2  12   1       28.25       37.02     33.34 o 
   3  12   1      266.49      275.78     50.55 o 
   4  12   1       80.83       92.13     38.67 o 
   5  12   1        0.14      -16.10     27.44 o 
   6  12   1       40.77        4.29     30.78 o 
   7  12   1        8.92       24.80     37.83 o 
   8  12   1       80.72       63.92     43.33 o 
  -1  13   1       11.16       -0.94     41.74 o 
   0  13   1        4.19       -3.48     37.29 o 
   1  13   1       14.21      -13.73     33.31 o 
   2  13   1        0.73        9.31     33.11 o 
   3  13   1      158.45      280.43     53.59 o 
   4  13   1      113.07      157.87     46.17 o 
   5  13   1        4.33       -8.23     36.11 o 
  -4 -12   2       14.52       -5.87     32.87 o 
  -3 -12   2      111.63      122.10     45.29 o 
  -2 -12   2       82.22       86.83     45.29 o 
  -1 -12   2       22.36       71.31     46.34 o 
   0 -12   2        0.25       10.56     42.38 o 
  -7 -11   2       26.64       -4.66     31.99 o 
  -6 -11   2       22.79       19.10     39.18 o 
  -5 -11   2       20.77      -20.32     32.60 o 
  -4 -11   2        8.19       14.04     34.08 o 
  -3 -11   2      104.60      127.19     42.45 o 
  -2 -11   2       93.83       50.25     41.03 o 
  -1 -11   2        6.85      -37.86     29.22 o 
   0 -11   2       11.18       34.08     42.18 o 
   1 -11   2        1.15      -21.84     41.00 o 
  -8 -10   2       57.00       75.05     40.90 o 
  -7 -10   2       63.60       46.98     36.75 o 
  -6 -10   2        1.27      -29.19     31.92 o 
  -5 -10   2       60.68       48.90     34.86 o 
  -4 -10   2        4.38      -17.21     28.18 o 
  -3 -10   2      232.63      266.50     47.35 o 
  -2 -10   2      159.33      183.89     42.72 o 
  -1 -10   2       73.53       41.78     36.28 o 
   0 -10   2        0.10       -2.70     35.80 o 
   1 -10   2        1.35      -11.51     21.19 o 
   2 -10   2        3.44      -26.15     20.15 o 
   3 -10   2      224.90      250.60     46.37 o 
   4 -10   2      178.78      163.30     41.61 o 
   5 -10   2        0.68      -28.82     28.48 o 
  -9  -9   2       25.17       30.44     37.93 o 
  -8  -9   2        1.66      -32.70     31.69 o 
  -7  -9   2        6.98       24.13     32.70 o 
  -6  -9   2       23.28        0.98     31.28 o 
  -5  -9   2       50.25       55.45     32.16 o 
  -4  -9   2        5.95       -1.48     25.88 o 
  -3  -9   2        2.44       11.31     26.56 o 
  -2  -9   2      204.18      220.07     32.36 o 
  -1  -9   2       29.36       20.34     17.51 o 
   0  -9   2      241.57      302.18     35.01 o 
   1  -9   2       72.12       65.94     28.18 o 
   2  -9   2       27.72       25.85     23.96 o 
   3  -9   2      207.05      284.42     47.35 o 
   4  -9   2      100.63      127.36     34.35 o 
   5  -9   2       19.73       43.13     29.39 o 
   6  -9   2       30.81       16.94     28.48 o 
   7  -9   2       31.15       39.08     43.50 o 
 -10  -8   2       97.61       99.11     39.75 o 
  -9  -8   2       85.69       86.32     40.46 o 
  -8  -8   2        0.38        2.13     30.14 o 
  -7  -8   2        8.81      -34.82     28.92 o 
  -6  -8   2      189.42      166.23     40.63 o 
  -5  -8   2      593.96      586.90     42.31 o 
  -4  -8   2      509.11      468.87     35.77 o 
  -3  -8   2      208.10      246.36     27.48 o 
  -2  -8   2      114.44      118.07     21.83 o 
  -1  -8   2      125.48      143.29     23.70 o 
   0  -8   2     1236.53     1271.94    108.28 o 
   1  -8   2      237.25      339.22     47.58 o 
   2  -8   2      127.99       94.15     30.14 o 
   3  -8   2       58.61       61.55     25.68 o 
   4  -8   2       92.37       55.78     27.13 o 
   5  -8   2        3.48       -1.62     23.18 o 
   6  -8   2        0.03      -15.63     28.08 o 
   7  -8   2        6.81      -15.56     33.88 o 
   8  -8   2       19.97      -38.91     46.46 o 
  -9  -7   2       21.43       20.42     33.21 o 
  -8  -7   2      113.84       71.00     34.08 o 
  -7  -7   2       27.81       23.77     15.95 o 
  -6  -7   2        5.42       -5.94     24.89 o 
  -5  -7   2      520.54      449.04     45.28 o 
  -4  -7   2     2074.11     2076.31    114.86 o 
  -3  -7   2      195.24      199.76     23.19 o 
  -2  -7   2       66.59       65.92     34.15 o 
  -1  -7   2      462.28      491.74     36.98 o 
   0  -7   2      873.15      902.96     80.14 o 
   1  -7   2      503.77      452.15     48.02 o 
   2  -7   2      240.99      300.48     42.25 o 
   3  -7   2       52.98       41.57     22.71 o 
   4  -7   2        0.46      -20.38     15.66 o 
   5  -7   2      299.81      319.48     51.94 o 
   6  -7   2       83.46       63.88     34.79 o 
   7  -7   2       62.62      143.56     42.79 o 
   8  -7   2       25.26        8.60     44.65 o 
   9  -7   2        8.15       12.38     49.95 o 
 -11  -6   2       29.63       63.85     39.75 o 
 -10  -6   2       21.78       24.38     20.27 o 
  -9  -6   2        2.31       -6.79     13.83 o 
  -8  -6   2      391.41      474.91     32.74 o 
  -7  -6   2      220.09      244.85     22.69 o 
  -6  -6   2      251.42      262.16     22.68 o 
  -5  -6   2      585.70      618.57     47.38 o 
  -4  -6   2      363.71      316.35     21.04 o 
  -3  -6   2      611.97      572.46     30.06 o 
  -2  -6   2      635.36      653.30     42.42 o 
  -1  -6   2      317.91      293.18     26.49 o 
   0  -6   2      433.26      443.55     45.18 o 
   1  -6   2      366.16      338.34     43.56 o 
   2  -6   2      263.06      219.86     35.16 o 
   3  -6   2      634.38      632.04     62.09 o 
   4  -6   2      242.71      216.89     39.08 o 
   5  -6   2      343.91      388.45     54.39 o 
   6  -6   2      131.45      218.34     44.92 o 
   7  -6   2      174.84      295.12     54.57 o 
   8  -6   2       48.75       64.12     40.66 o 
 -12  -5   2      108.41      144.91     47.72 o 
 -11  -5   2       17.65       13.45     22.95 o 
 -10  -5   2        1.24      -26.92     28.21 o 
  -9  -5   2       68.93       48.44     16.04 o 
  -8  -5   2       38.21       40.38     14.88 o 
  -7  -5   2     1287.75     1255.21     60.68 o 
  -6  -5   2      983.28      975.41     48.05 o 
  -5  -5   2      712.21      748.09     37.76 o 
  -4  -5   2      300.73      279.88     20.10 o 
  -3  -5   2      908.52      885.63     48.31 o 
  -2  -5   2      601.69      625.29     45.84 o 
  -1  -5   2      669.04      583.51     80.17 o 
   0  -5   2     1001.83      907.25     49.76 o 
   1  -5   2        7.24        1.02     10.63 o 
   2  -5   2       68.55       62.42     10.94 o 
   3  -5   2     1415.47     1422.75     77.92 o 
   4  -5   2      413.13      409.49     29.95 o 
   5  -5   2      520.06      549.80     38.21 o 
   6  -5   2      138.99      165.90     45.61 o 
   7  -5   2      227.84      232.38     34.99 o 
   8  -5   2      156.87      154.90     33.44 o 
   9  -5   2      108.67       97.80     29.12 o 
  10  -5   2      184.54      173.93     39.99 o 
 -12  -4   2      122.69      147.51     46.50 o 
 -11  -4   2      176.00      224.85     49.54 o 
 -10  -4   2       10.39       -7.51     19.05 o 
  -9  -4   2       16.24       14.99     15.67 o 
  -8  -4   2       12.39        1.63     13.11 o 
  -7  -4   2     1204.29     1258.15     60.06 o 
  -6  -4   2     1324.31     1407.09     65.17 o 
  -5  -4   2     1187.64     1244.55     57.08 o 
  -4  -4   2       78.97       68.86     12.96 o 
  -3  -4   2        8.36       -3.23      6.59 o 
  -2  -4   2     9161.75     9175.90    380.46 o 
  -1  -4   2     7263.54     7195.64    414.09 o 
   0  -4   2      591.70      512.39     47.31 o 
   1  -4   2       63.98       52.66      5.91 o 
   2  -4   2       87.44       90.37     16.47 o 
   3  -4   2      733.31      696.85     41.76 o 
   4  -4   2     2892.53     3361.42    175.79 o 
   5  -4   2     2733.50     3210.03    233.94 o 
   6  -4   2      184.69      223.17     32.40 o 
   7  -4   2      124.87       90.68     23.93 o 
   8  -4   2      321.78      309.08     41.78 o 
   9  -4   2      431.83      295.28     43.23 o 
  10  -4   2      420.01      309.19     49.61 o 
  11  -4   2       85.63       83.02     35.77 o 
 -12  -3   2       67.14       76.88     42.11 o 
 -11  -3   2       93.75      111.60     44.14 o 
 -10  -3   2       41.13       -5.37     30.24 o 
  -9  -3   2       16.17      -21.21     33.07 o 
  -8  -3   2      123.76      110.59     24.09 o 
  -7  -3   2      276.29      237.03     28.35 o 
  -6  -3   2     2598.90     2583.06    112.79 o 
  -5  -3   2      175.94      183.84     18.03 o 
  -4  -3   2      216.32      226.16     15.91 o 
  -3  -3   2      134.28      112.87     10.76 o 
  -2  -3   2     1019.55     1080.25     47.77 o 
  -1  -3   2      870.59      834.50     67.52 o 
   0  -3   2     4879.60     4832.05    351.87 o 
   1  -3   2     4583.07     5317.33    268.74 o 
   2  -3   2      386.38      502.36     30.59 o 
   3  -3   2       60.01       43.99      9.58 o 
   4  -3   2     3469.01     4301.98    308.88 o 
   5  -3   2     1397.99     1671.69    126.70 o 
   6  -3   2      387.56      371.27     40.93 o 
   7  -3   2       78.89       59.26     23.35 o 
   8  -3   2      236.72      258.74     39.65 o 
   9  -3   2      846.86      710.90     68.84 o 
  10  -3   2      455.17      416.52     55.54 o 
  11  -3   2      177.80      192.22     44.88 o 
  12  -3   2       10.61      -42.21     28.14 o 
 -12  -2   2       17.54      -10.26     37.66 o 
 -11  -2   2       12.08       42.38     36.65 o 
 -10  -2   2       49.11       68.40     39.52 o 
  -9  -2   2      286.79      261.00     48.50 o 
  -8  -2   2      166.15      181.03     27.12 o 
  -7  -2   2      216.93      212.09     26.08 o 
  -6  -2   2      397.89      349.84     24.37 o 
  -5  -2   2       43.70       44.50     10.33 o 
  -4  -2   2      198.85      185.47     20.71 o 
  -3  -2   2       38.20       35.88      6.65 o 
  -2  -2   2      120.69      117.37     12.03 o 
  -1  -2   2     5798.43     5659.52    285.35 o 
   0  -2   2     2924.53     3193.26    233.87 o 
   1  -2   2      574.64      531.83     30.17 o 
   2  -2   2       34.25       41.81      7.96 o 
   3  -2   2      118.00      164.93     24.97 o 
   4  -2   2      257.35      270.75     29.46 o 
   5  -2   2     3264.30     3492.56    254.19 o 
   6  -2   2     1542.76     1749.16    134.20 o 
   7  -2   2       21.75       -2.87     19.98 o 
   8  -2   2      131.78      103.16     30.61 o 
   9  -2   2      532.95      519.13     56.32 o 
  10  -2   2      587.07      508.07     58.58 o 
  11  -2   2      231.67      127.73     39.15 o 
  12  -2   2        5.17      -24.97     28.68 o 
 -12  -1   2       30.92      -17.28     36.61 o 
 -11  -1   2       34.90      -17.31     33.04 o 
 -10  -1   2       61.93       26.36     31.76 o 
  -9  -1   2      455.64      402.38     57.94 o 
  -8  -1   2      591.11      596.54     60.60 o 
  -7  -1   2       86.44       94.88     20.16 o 
  -6  -1   2      447.53      452.00     33.63 o 
  -5  -1   2     1861.31     2169.90    159.33 o 
  -4  -1   2        8.54        0.22      6.50 o 
  -3  -1   2       84.75       99.07      9.26 o 
  -2  -1   2      912.56      911.62     40.24 o 
  -1  -1   2      643.10      603.01     26.63 o 
   0  -1   2     3359.74     3919.37    283.61 o 
   1  -1   2    17605.82    23570.35   1179.66 o 
   2  -1   2     7879.79    11016.03    553.41 o 
   3  -1   2      106.20      175.35     21.57 o 
   4  -1   2     5520.26     6599.53    470.27 o 
   5  -1   2     2367.33     2783.45    204.85 o 
   6  -1   2     1411.01     1338.24    106.59 o 
   7  -1   2      961.63     1007.23     86.04 o 
   8  -1   2       48.51       38.77     22.81 o 
   9  -1   2      742.70      722.37     71.53 o 
  10  -1   2      799.34      781.15     77.00 o 
  11  -1   2      132.81      159.49     43.77 o 
  12  -1   2       18.63       -8.10     29.46 o 
  13  -1   2        1.56        7.73     35.70 o 
 -12   0   2        6.74       -6.24     34.25 o 
 -11   0   2        1.11      -27.17     30.88 o 
 -10   0   2      459.22      349.37     53.89 o 
  -9   0   2      496.17      383.89     53.79 o 
  -8   0   2     1430.57     1693.99    136.15 o 
  -7   0   2      540.98      558.92     55.91 o 
  -6   0   2        2.63      -15.93     17.31 o 
  -5   0   2        8.16        2.60     11.00 o 
  -4   0   2       20.12        7.72      8.23 o 
  -3   0   2      266.59      307.55     17.39 o 
  -2   0   2     6974.59     7359.63    449.08 o 
  -1   0   2     5149.99     4501.87    319.58 o 
   0   0   2     1088.55     1130.23    116.45 o 
   1   0   2     6570.12     8515.87    506.58 o 
   2   0   2    15423.34    18244.81    914.29 o 
   3   0   2    14339.88    17012.89   1198.92 o 
   4   0   2     2292.11     2235.67    164.29 o 
   5   0   2      599.87      775.18     65.87 o 
   6   0   2     3174.01     3804.71    278.85 o 
   7   0   2       27.86       41.00     25.01 o 
   8   0   2       96.29       75.97     30.47 o 
   9   0   2       75.71       77.59     34.59 o 
  10   0   2       67.80       86.93     38.91 o 
  11   0   2      226.34      168.23     48.39 o 
  12   0   2       94.60       76.67     38.94 o 
  13   0   2       41.76       14.91     38.71 o 
 -12   1   2      108.93      108.80     46.98 o 
 -11   1   2       28.83      -13.26     29.90 o 
 -10   1   2      181.41       82.55     40.12 o 
  -9   1   2      294.77      219.59     41.57 o 
  -8   1   2      694.50      633.59     64.55 o 
  -7   1   2     1444.77     1733.71    135.98 o 
  -6   1   2     2111.85     2477.57    186.23 o 
  -5   1   2       33.71       39.99     13.51 o 
  -4   1   2      163.34      162.23     14.37 o 
  -3   1   2     2720.55     3550.51    147.64 o 
  -2   1   2      860.52     1007.57     55.19 o 
  -1   1   2     3778.26     4422.38    223.97 o 
   0   1   2     2288.09     2622.68    227.12 o 
   1   1   2     3773.83     3375.27    174.20 o 
   2   1   2        1.58       -3.21      4.72 o 
   3   1   2    27268.22    29963.35   2108.02 o 
   4   1   2      631.17      655.35     54.43 o 
   5   1   2      563.39      536.78     49.10 o 
   6   1   2      633.05      556.42     52.54 o 
   7   1   2      308.69      314.69     43.30 o 
   8   1   2       22.36       17.21     23.45 o 
   9   1   2       58.25       35.60     29.70 o 
  10   1   2       34.81       24.57     37.59 o 
  11   1   2        6.51      -36.10     29.63 o 
  12   1   2        0.31      -38.23     31.01 o 
  13   1   2       35.71       -3.10     39.21 o 
 -12   2   2       80.79      134.45     46.37 o 
 -11   2   2       84.53       74.41     35.20 o 
 -10   2   2      392.16      286.44     51.40 o 
  -9   2   2      455.27      498.96     57.50 o 
  -8   2   2        5.80      -15.22     23.96 o 
  -7   2   2      121.89      126.95     28.14 o 
  -6   2   2     1129.85     1184.88     96.88 o 
  -5   2   2       19.27       -9.60      9.81 o 
  -4   2   2     1702.45     1790.08     96.57 o 
  -3   2   2     6157.39     7464.80    531.05 o 
  -2   2   2       95.33       91.84     10.98 o 
  -1   2   2     3462.37     4846.12    274.41 o 
   0   2   2       83.71       88.08     12.42 o 
   1   2   2     6555.80     8163.23    413.01 o 
   3   2   2      882.10      977.46     74.94 o 
   4   2   2      251.15      223.74     25.92 o 
   5   2   2     1072.95      976.11     78.38 o 
   6   2   2      148.93      123.98     27.67 o 
   7   2   2       47.12      -12.21     21.84 o 
   8   2   2      385.47      416.02     53.85 o 
   9   2   2        8.05      -17.58     28.72 o 
  10   2   2      104.51       54.06     35.10 o 
  11   2   2      314.30      259.01     58.72 o 
  12   2   2        0.44      -50.61     33.74 o 
  13   2   2        2.97      -54.97     38.64 o 
 -12   3   2       18.94       20.38     39.25 o 
 -11   3   2      208.71      170.15     46.17 o 
 -10   3   2      314.69      300.68     50.59 o 
  -9   3   2      216.79      270.65     45.80 o 
  -8   3   2      517.97      470.11     53.18 o 
  -7   3   2       34.90       38.81     21.70 o 
  -6   3   2        9.97       14.41     12.64 o 
  -5   3   2     5085.47     5526.94    278.59 o 
  -4   3   2      981.27      788.87     65.29 o 
  -3   3   2       20.96       20.28     11.44 o 
  -2   3   2      801.45      824.03     65.26 o 
  -1   3   2     3688.40     4073.81    292.62 o 
   0   3   2      491.38      452.35     27.27 o 
   1   3   2    30114.03    32628.75   1639.88 o 
   2   3   2     9644.06    10227.93    517.95 o 
   3   3   2      498.60      546.76     33.19 o 
   4   3   2       25.22       11.43     10.28 o 
   5   3   2      926.37      929.40     66.54 o 
   6   3   2     4148.62     4204.40    306.08 o 
   7   3   2     1028.45     1002.30     85.13 o 
   8   3   2       39.68       42.82     28.82 o 
   9   3   2       15.98       18.12     30.34 o 
  10   3   2      327.29      377.21     61.58 o 
  11   3   2      726.50      670.07     76.16 o 
  12   3   2      428.57      423.41     74.00 o 
  13   3   2        4.08      -33.61     40.12 o 
 -11   4   2       25.57       40.87     37.29 o 
 -10   4   2      374.46      394.62     59.45 o 
  -9   4   2      762.27      656.54     67.99 o 
  -8   4   2       40.29       21.23     28.31 o 
  -7   4   2       84.36       65.28     17.85 o 
  -6   4   2      331.91      307.43     29.57 o 
  -5   4   2     4102.10     3614.78    262.37 o 
  -4   4   2     2279.74     1680.60    127.99 o 
  -3   4   2     1393.86     1344.22    103.32 o 
  -2   4   2     1532.57     1357.91    103.56 o 
  -1   4   2      422.86      344.65     33.68 o 
   0   4   2     1118.22      953.69     52.93 o 
   1   4   2       20.74       16.52      5.90 o 
   2   4   2     3209.75     2945.69    152.63 o 
   3   4   2     3082.58     3029.84    127.90 o 
   4   4   2      412.23      326.30     43.28 o 
   5   4   2      817.77      747.82     45.45 o 
   6   4   2     4777.99     5160.71    267.55 o 
   7   4   2      402.81      417.37     45.62 o 
   8   4   2       23.52        9.48     25.48 o 
   9   4   2       29.57        7.66     28.79 o 
  10   4   2        9.35       -5.06     30.88 o 
  13   4   2        7.12       -5.50     46.40 o 
 -11   5   2        0.33      -38.20     26.25 o 
 -10   5   2      208.37      282.36     52.71 o 
  -9   5   2      195.45      222.52     46.03 o 
  -8   5   2       43.80       35.77     31.62 o 
  -7   5   2      129.65      116.19     21.29 o 
  -6   5   2      210.94      212.95     26.65 o 
  -5   5   2     1042.70      876.46     54.42 o 
  -4   5   2     3947.52     2643.25    196.28 o 
  -3   5   2     1305.52     1159.74     91.51 o 
  -2   5   2      456.08      409.71     39.07 o 
  -1   5   2     1125.42     1013.13     81.02 o 
   0   5   2     1074.41      863.98     49.46 o 
   1   5   2     3561.42     3354.32    141.19 o 
   2   5   2     6691.92     6133.37    254.62 o 
   3   5   2     1414.78     1372.32     60.24 o 
   4   5   2       84.54      111.35     11.32 o 
   5   5   2      161.42      131.91     13.51 o 
   6   5   2     3601.36     3644.18    191.96 o 
   7   5   2     1600.60     1577.88     89.73 o 
   8   5   2       47.14       36.42     18.77 o 
   9   5   2        3.76       -6.61     26.12 o 
  10   5   2       15.18       17.89     26.93 o 
  11   5   2      236.55      299.64     57.64 o 
  12   5   2      255.66      324.64     62.53 o 
  13   5   2      164.38      230.46     55.35 o 
 -10   6   2       42.41       61.18     38.67 o 
  -9   6   2       53.46       10.83     33.04 o 
  -8   6   2       21.72        8.07     32.03 o 
  -7   6   2      771.89      710.34     54.92 o 
  -6   6   2      366.63      449.63     37.89 o 
  -5   6   2      540.55      506.79     39.31 o 
  -3   6   2       52.24       13.46     14.31 o 
  -2   6   2      115.71       75.89     19.68 o 
  -1   6   2      108.21      105.09     22.07 o 
   0   6   2      247.76      244.17     17.02 o 
   1   6   2     4110.28     3827.67    161.25 o 
   2   6   2     3247.91     3014.95    127.87 o 
   3   6   2        8.72       -2.42      5.09 o 
   4   6   2      553.95      574.18     29.21 o 
   5   6   2     1137.70     1186.51     55.27 o 
   6   6   2      641.47      532.21     29.69 o 
   7   6   2      971.73     1017.58     62.74 o 
   8   6   2      133.13      128.57     25.11 o 
   9   6   2       33.66        1.38     25.99 o 
  10   6   2       36.78        3.78     28.58 o 
  11   6   2      224.17      239.87     52.17 o 
  12   6   2      297.48      361.12     65.46 o 
  13   6   2      208.87      232.45     60.34 o 
  -9   7   2        8.92       14.95     36.45 o 
  -8   7   2       11.06      -43.43     32.66 o 
  -7   7   2       23.53       38.44     22.77 o 
  -6   7   2      448.96      486.45     55.20 o 
  -5   7   2       19.05      -17.07     16.92 o 
  -4   7   2      335.43      198.70     33.58 o 
  -2   7   2      989.76      731.68     63.94 o 
  -1   7   2      257.60      215.17     21.71 o 
   0   7   2      509.81      453.91     25.60 o 
   1   7   2      543.48      449.33     24.73 o 
   2   7   2      686.90      566.61     28.78 o 
   3   7   2      487.69      372.05     22.97 o 
   4   7   2       96.37       64.03     11.41 o 
   5   7   2        1.71      -15.04     12.83 o 
   6   7   2      722.70      787.77     66.69 o 
   7   7   2      572.82      636.46     45.47 o 
   8   7   2        9.11       -4.75     17.70 o 
   9   7   2       41.85        2.40     42.42 o 
  10   7   2       82.05      106.06     35.27 o 
  11   7   2       65.91       56.36     40.09 o 
  12   7   2      192.02      246.65     57.37 o 
  -9   8   2        5.86       -6.34     39.45 o 
  -8   8   2       95.63       87.64     45.90 o 
  -7   8   2       26.71       12.01     30.59 o 
  -6   8   2      354.58      487.34     47.50 o 
  -5   8   2      330.38      387.36     43.51 o 
  -4   8   2        2.52        5.97     19.88 o 
  -3   8   2        0.33       -8.84     17.01 o 
  -2   8   2       51.35       43.82     14.37 o 
  -1   8   2       99.44      100.60     14.00 o 
   0   8   2       29.95       20.19      9.87 o 
   1   8   2      119.51       99.52     13.77 o 
   2   8   2      105.57       83.54     15.06 o 
   3   8   2      194.42      158.01     24.20 o 
   4   8   2       66.82       41.55     15.56 o 
   5   8   2      154.80      128.61     22.04 o 
   6   8   2      102.43       65.86     20.33 o 
   7   8   2      122.42      126.44     25.95 o 
   8   8   2        2.12       -9.25     18.96 o 
   9   8   2        5.55        2.18     20.62 o 
  10   8   2       48.42       23.89     23.64 o 
  11   8   2        3.12      -13.94     23.71 o 
  12   8   2       58.19       37.22     38.47 o 
  -6   9   2        4.71      -21.03     34.12 o 
  -5   9   2      343.20      517.43     54.48 o 
  -4   9   2      177.03       79.78     27.71 o 
  -3   9   2       21.29       18.08     15.02 o 
  -2   9   2       36.15        5.17     13.08 o 
  -1   9   2      490.35      446.95     36.39 o 
   0   9   2      123.03      114.42     20.87 o 
   1   9   2      441.96      373.79     31.99 o 
   2   9   2      876.63      775.05     49.16 o 
   3   9   2      170.74      129.84     35.91 o 
   4   9   2        0.35      -19.80     13.20 o 
   5   9   2      442.05      440.97     35.69 o 
   6   9   2       56.68       32.66     20.22 o 
   7   9   2        1.58      -16.71     37.10 o 
   8   9   2        5.19      -10.03     20.50 o 
   9   9   2       21.56       20.51     23.42 o 
  10   9   2        5.93       -3.35     22.64 o 
  11   9   2        5.53      -24.98     24.46 o 
  -6  10   2        2.92       74.65     68.00 o 
  -5  10   2        1.17       38.17     45.12 o 
  -4  10   2       69.15       72.49     36.28 o 
  -2  10   2        7.87      -27.87     28.95 o 
  -1  10   2      144.51      130.87     35.53 o 
   0  10   2       13.36        4.12     25.24 o 
   1  10   2      131.88      200.56     36.41 o 
   2  10   2      142.05      156.31     34.42 o 
   3  10   2      720.60      678.91     66.30 o 
   4  10   2       68.27       56.49     27.50 o 
   5  10   2        1.33      -34.92     23.28 o 
   6  10   2      196.97      189.76     41.95 o 
   7  10   2       74.89       71.65     24.63 o 
   8  10   2       11.98      -12.25     31.89 o 
   9  10   2       13.74      -44.54     34.45 o 
  10  10   2        2.90        3.58     37.26 o 
  11  10   2       72.32       49.74     41.47 o 
  -3  11   2      474.26      532.67     71.30 o 
  -2  11   2      183.25      262.15     50.28 o 
  -1  11   2        1.03      -19.37     27.98 o 
   0  11   2        2.36        1.65     27.23 o 
   1  11   2       69.51       53.15     29.29 o 
   2  11   2      284.86      273.08     44.95 o 
   3  11   2      274.78      268.72     42.52 o 
   4  11   2       64.08       31.65     29.06 o 
   5  11   2        5.73      -11.61     27.54 o 
   6  11   2       36.08       26.96     29.87 o 
   7  11   2       99.05      115.38     42.72 o 
   8  11   2      265.50      231.23     54.91 o 
   9  11   2       45.64       22.64     40.80 o 
  10  11   2        2.89      -13.19     36.61 o 
  -4  12   2       99.70      172.04     49.20 o 
  -3  12   2      119.48      212.87     54.54 o 
  -2  12   2      225.59      329.64     61.49 o 
  -1  12   2      137.02      200.09     48.63 o 
   0  12   2       27.35       13.57     30.98 o 
   1  12   2       29.92       82.88     32.70 o 
   2  12   2      374.85      432.92     59.08 o 
   3  12   2      392.57      488.02     62.96 o 
   4  12   2      345.74      367.49     56.65 o 
   5  12   2       15.70       -2.73     25.38 o 
   6  12   2       26.44       47.01     35.37 o 
   7  12   2       31.47      -15.32     32.43 o 
   8  12   2      246.67      256.30     57.00 o 
   9  12   2       94.49       69.52     42.96 o 
  -1  13   2        7.39      -53.79     36.27 o 
   0  13   2        3.74      -21.90     31.89 o 
   1  13   2        0.65       12.59     31.89 o 
   2  13   2       28.44       36.07     34.93 o 
   3  13   2      398.41      417.87     61.28 o 
   4  13   2      129.52      165.36     42.92 o 
   5  13   2        1.76       -0.17     34.72 o 
   6  13   2        2.10      -28.35     34.56 o 
   7  13   2       48.57       48.77     37.73 o 
  -5 -11   3       47.98       63.04     42.32 o 
  -4 -11   3       17.90       21.57     35.30 o 
  -3 -11   3        3.93      -16.23     33.34 o 
  -2 -11   3       40.02       46.88     40.70 o 
  -1 -11   3        4.35      -56.79     37.86 o 
   0 -11   3      169.22      207.85     59.80 o 
   1 -11   3       22.40       61.28     54.47 o 
  -7 -10   3        0.23        2.16     33.68 o 
  -6 -10   3       84.88      103.33     45.25 o 
  -5 -10   3      132.09      188.81     45.39 o 
  -4 -10   3       78.73       79.81     35.10 o 
  -3 -10   3        8.62      -19.07     31.62 o 
  -2 -10   3        0.12      -32.36     29.02 o 
  -1 -10   3        9.73      -28.48     34.02 o 
   0 -10   3       92.44       86.59     47.92 o 
   1 -10   3       64.52       68.00     33.00 o 
   2 -10   3        9.33      -19.07     23.02 o 
   3 -10   3       27.08       19.47     27.98 o 
   4 -10   3        2.83       -2.40     27.98 o 
   5 -10   3       65.18       99.45     38.88 o 
  -8  -9   3        5.26       -9.01     37.83 o 
  -7  -9   3        1.19       -1.25     30.68 o 
  -6  -9   3      206.99      157.06     43.57 o 
  -5  -9   3      175.14      190.94     43.06 o 
  -4  -9   3       55.20       67.02     31.55 o 
  -3  -9   3       40.34       45.93     30.81 o 
  -2  -9   3      122.67      189.81     28.67 o 
  -1  -9   3        3.14      -23.20     17.55 o 
   0  -9   3       52.08       64.51     23.71 o 
   1  -9   3      627.97      594.01     64.25 o 
   2  -9   3       22.06       37.39     25.75 o 
   3  -9   3        1.03      -13.97     21.57 o 
   4  -9   3        1.92        7.29     24.03 o 
   5  -9   3       86.13       97.43     34.12 o 
   6  -9   3      110.45      131.04     45.80 o 
  -8  -8   3       96.01      102.62     39.58 o 
  -7  -8   3      153.45      142.48     40.19 o 
  -6  -8   3      231.87      374.01     56.42 o 
  -5  -8   3      104.88      135.45     24.78 o 
  -4  -8   3      161.76      217.83     27.54 o 
  -3  -8   3      246.35      321.21     32.92 o 
  -2  -8   3        4.27       -5.71     14.58 o 
  -1  -8   3      253.13      315.36     34.15 o 
   0  -8   3      427.92      468.99     53.75 o 
   1  -8   3      730.68      773.12     75.45 o 
   2  -8   3       93.21       99.96     29.46 o 
   3  -8   3      126.62      207.14     39.89 o 
   4  -8   3      241.44      289.92     48.43 o 
   5  -8   3      117.98      182.77     42.25 o 
   6  -8   3      134.79      277.06     54.54 o 
   7  -8   3       36.11        0.37     35.80 o 
   8  -8   3       17.97      -33.27     38.27 o 
  -8  -7   3      211.70      351.97    102.53 o 
  -7  -7   3       50.21       27.10     34.56 o 
  -6  -7   3       66.87       49.32     17.67 o 
  -5  -7   3      354.75      424.63     34.65 o 
  -4  -7   3     1027.94      989.84     61.57 o 
  -3  -7   3       86.03       97.69     18.94 o 
  -2  -7   3       19.76        5.62     14.88 o 
  -1  -7   3     1047.38     1099.03    120.43 o 
   0  -7   3      539.99      527.97     55.88 o 
   1  -7   3      119.88      157.43     32.77 o 
   2  -7   3      310.79      384.33     51.32 o 
   3  -7   3      201.75      199.98     36.01 o 
   4  -7   3      705.26      668.41     69.31 o 
   5  -7   3      402.35      518.26     66.74 o 
   6  -7   3       19.08      -13.90     22.58 o 
   7  -7   3       56.59       61.62     35.23 o 
   8  -7   3      218.15      374.95     70.79 o 
   9  -7   3      105.46      203.49     66.99 o 
 -10  -6   3        7.08      -13.02     26.39 o 
  -9  -6   3       37.37       88.65     31.72 o 
  -8  -6   3       90.25      117.78     28.58 o 
  -7  -6   3       16.15       31.37     24.08 o 
  -6  -6   3        6.32      -17.02     12.51 o 
  -5  -6   3        5.37       -4.73     18.78 o 
  -4  -6   3       11.18       25.49     19.34 o 
  -3  -6   3       80.78       66.09     21.24 o 
  -2  -6   3     1023.01      902.08     56.14 o 
  -1  -6   3     1076.35     1128.87     95.56 o 
   0  -6   3      671.40      671.04     63.98 o 
   1  -6   3       28.13       22.34     18.36 o 
   2  -6   3      304.72      285.63     40.97 o 
   3  -6   3      572.35      690.01     67.89 o 
   4  -6   3      124.49       98.10     29.33 o 
   5  -6   3       34.20       43.43     25.68 o 
   6  -6   3      230.33      390.51     58.34 o 
   7  -6   3       31.52       40.53     30.41 o 
   8  -6   3      148.54      209.03     51.16 o 
   9  -6   3      318.58      428.94     78.05 o 
  10  -6   3      168.52      335.68     80.55 o 
 -11  -5   3       66.43       67.43     26.37 o 
 -10  -5   3        1.77      -13.85     23.91 o 
  -9  -5   3       20.62        9.00     34.27 o 
  -8  -5   3       27.47        9.16     14.28 o 
  -7  -5   3       60.94       67.03     15.65 o 
  -6  -5   3      105.05       72.42     14.29 o 
  -5  -5   3       77.87       60.01     19.71 o 
  -4  -5   3       59.53       45.14     11.88 o 
  -3  -5   3      225.43      161.10     33.66 o 
  -2  -5   3     1143.49     1199.19     69.35 o 
  -1  -5   3      420.75      368.94     39.07 o 
   0  -5   3      318.43      311.72     36.72 o 
   1  -5   3      550.14      514.68     52.03 o 
   2  -5   3       94.87      107.86     26.76 o 
   3  -5   3      488.11      493.76     52.00 o 
   4  -5   3     1436.25     1793.43    146.11 o 
   5  -5   3      167.41      228.03     39.69 o 
   6  -5   3        3.23      -18.22     17.18 o 
   7  -5   3       16.59       11.27     27.54 o 
   8  -5   3       13.35       15.63     35.13 o 
   9  -5   3      554.90      769.81    101.23 o 
  10  -5   3      277.86      476.01     88.37 o 
 -12  -4   3       88.93      192.39     53.39 o 
 -11  -4   3      140.56      162.46     38.81 o 
 -10  -4   3        7.14      -28.26     18.84 o 
  -9  -4   3      443.49      512.09    102.63 o 
  -8  -4   3       78.08       65.57     16.76 o 
  -7  -4   3      367.47      373.12     27.57 o 
  -6  -4   3      146.35      147.86     17.45 o 
  -5  -4   3        4.15      -12.46      8.30 o 
  -4  -4   3        3.48      -10.68      7.33 o 
  -3  -4   3        6.94       10.25      7.31 o 
  -2  -4   3      119.88       99.80     11.28 o 
  -1  -4   3     3109.61     3180.84    237.31 o 
   0  -4   3      999.29     1053.86     87.33 o 
   1  -4   3       13.17       26.69     16.54 o 
   2  -4   3       81.91       94.48     12.41 o 
   3  -4   3      117.09      111.56     19.15 o 
   4  -4   3      752.23      865.79     51.64 o 
   5  -4   3     1425.43     1744.29     96.68 o 
   6  -4   3       17.95       10.07     14.83 o 
   7  -4   3        9.21        3.89     15.29 o 
   8  -4   3        0.93      -18.19     19.71 o 
   9  -4   3      426.69      456.51     52.07 o 
  10  -4   3      349.44      255.33     44.38 o 
  11  -4   3       24.88       40.12     32.09 o 
 -12  -3   3        1.09      -26.53     33.61 o 
 -11  -3   3        3.69      -33.74     29.56 o 
 -10  -3   3        6.56      -26.72     17.82 o 
  -9  -3   3      448.94      474.16     44.19 o 
  -8  -3   3     1324.84     1510.18     72.77 o 
  -7  -3   3       85.80      100.49     16.03 o 
  -6  -3   3       81.37       54.42     16.65 o 
  -5  -3   3        2.24       -7.55      7.71 o 
  -4  -3   3     2004.96     1908.94     83.22 o 
  -3  -3   3      456.47      346.95     23.57 o 
  -2  -3   3        0.12       -6.18      5.19 o 
  -1  -3   3      728.99      665.34     57.23 o 
   0  -3   3     1275.73     1336.29    105.55 o 
   1  -3   3       23.87       30.91     14.21 o 
   2  -3   3     3404.04     4494.01    229.55 o 
   3  -3   3       47.52       48.53     11.16 o 
   4  -3   3     1839.97     2428.29    128.55 o 
   5  -3   3     1593.96     2143.45    116.57 o 
   6  -3   3      109.88      131.72     20.75 o 
   7  -3   3      153.65      135.69     29.66 o 
   8  -3   3       10.17      -23.96     22.61 o 
   9  -3   3       36.61       16.77     26.29 o 
  10  -3   3      613.83      444.46     51.96 o 
  11  -3   3        5.27       -6.65     30.51 o 
  12  -3   3        0.54        4.96     31.22 o 
 -12  -2   3       24.38      -19.27     36.07 o 
 -11  -2   3        0.95      -20.62     33.44 o 
 -10  -2   3      208.10      169.85     41.68 o 
  -9  -2   3      316.19      389.80     40.56 o 
  -8  -2   3     1884.84     2208.47    123.54 o 
  -7  -2   3       20.16       35.12     16.59 o 
  -6  -2   3       65.58       41.24     12.04 o 
  -5  -2   3      807.45      837.82     63.94 o 
  -4  -2   3     1613.24     1519.42     70.72 o 
  -3  -2   3      502.33      425.43     22.20 o 
  -2  -2   3      735.61      607.83     28.92 o 
  -1  -2   3     1336.15     1294.73    118.22 o 
   0  -2   3     1499.80     1472.24    113.34 o 
   1  -2   3      145.45      229.31     29.29 o 
   2  -2   3     3471.43     4938.70    251.57 o 
   3  -2   3        2.39        8.69      8.50 o 
   4  -2   3     1070.68     1368.88     75.59 o 
   5  -2   3      146.89      177.07     24.97 o 
   6  -2   3       76.26       85.55     25.41 o 
   7  -2   3      185.66      214.22     34.49 o 
   8  -2   3        8.92       15.46     22.85 o 
   9  -2   3        1.04        0.51     25.51 o 
  10  -2   3      338.53      217.26     44.14 o 
  11  -2   3       55.64       31.96     32.36 o 
  12  -2   3        0.17        5.20     32.30 o 
 -12  -1   3       54.28       55.62     41.24 o 
 -11  -1   3        1.44      -44.19     29.46 o 
 -10  -1   3      532.86      547.44     63.57 o 
  -9  -1   3      207.78      293.70     35.96 o 
  -8  -1   3      352.54      376.58     37.52 o 
  -7  -1   3      912.52     1017.24     62.81 o 
  -6  -1   3      179.97      180.93     22.61 o 
  -5  -1   3     1454.94     1526.16    104.70 o 
  -4  -1   3     2620.18     2497.53    107.03 o 
  -3  -1   3     4089.74     4099.60    147.26 o 
  -2  -1   3       14.33       10.78      3.94 o 
  -1  -1   3      313.59      362.31     58.63 o 
   0  -1   3      880.20      815.92     44.30 o 
   1  -1   3     1963.84     2210.87    114.16 o 
   2  -1   3        5.20       14.87      8.82 o 
   3  -1   3     7446.55    10702.72    539.65 o 
   4  -1   3       82.04      109.59     15.02 o 
   5  -1   3       28.86       28.52     18.93 o 
   6  -1   3      313.12      343.03     39.55 o 
   7  -1   3     2100.45     2116.79    162.40 o 
   8  -1   3       44.76       66.35     28.45 o 
   9  -1   3       87.20      102.62     36.21 o 
  10  -1   3        1.09      -34.82     28.92 o 
  11  -1   3      135.14      102.86     39.95 o 
  12  -1   3       18.58      -17.18     32.19 o 
 -12   0   3       78.00       63.78     44.38 o 
 -11   0   3       25.23      -11.27     32.84 o 
 -10   0   3      196.57      200.36     42.18 o 
  -9   0   3      655.74      624.28     66.30 o 
  -8   0   3      305.34      363.30     50.88 o 
  -7   0   3     1273.76     1443.72     92.78 o 
  -6   0   3     2180.31     2369.81    128.75 o 
  -5   0   3     2316.40     2298.59    164.73 o 
  -4   0   3      272.43      253.09     18.25 o 
  -3   0   3     3240.73     3244.97    157.63 o 
  -2   0   3     5379.70     4840.96    201.34 o 
  -1   0   3     4597.55     4116.73    208.85 o 
   0   0   3      754.10      704.07     38.60 o 
   1   0   3     1474.22     1539.07     80.43 o 
   2   0   3       35.03       19.53      9.90 o 
   3   0   3     7679.86     9741.96    588.93 o 
   4   0   3      716.01      741.90     60.57 o 
   5   0   3     1680.25     1772.85    133.99 o 
   6   0   3    11502.59    12277.62    872.25 o 
   7   0   3     2781.16     3055.59    228.20 o 
   8   0   3      395.50      346.51     49.40 o 
   9   0   3       15.04       -2.90     27.74 o 
  10   0   3      280.69      269.10     51.19 o 
  11   0   3       53.26       12.52     32.26 o 
  12   0   3       22.76       -3.00     33.31 o 
  13   0   3        3.43       -0.88     31.38 o 
 -12   1   3       18.14       -0.03     34.93 o 
 -11   1   3      102.53      100.16     43.70 o 
 -10   1   3      182.17      171.40     45.86 o 
  -9   1   3       50.30       51.77     33.48 o 
  -8   1   3        2.86       -8.94     25.85 o 
  -7   1   3      753.39      961.23     83.95 o 
  -6   1   3     1508.73     1594.62     90.22 o 
  -5   1   3     2313.29     2640.92    113.24 o 
  -4   1   3     1232.44     1104.06     50.73 o 
  -3   1   3     1835.35     1925.82    102.53 o 
  -2   1   3      259.46      291.50     20.09 o 
  -1   1   3        5.69        4.22     14.34 o 
   0   1   3     1362.34     1378.76    122.01 o 
   1   1   3     4065.71     3464.41    176.15 o 
   2   1   3       85.23       54.22     11.39 o 
   3   1   3     1141.30     1193.27     64.92 o 
   4   1   3     8330.85     8474.25    601.67 o 
   5   1   3     2972.58     2930.23    214.98 o 
   6   1   3     1820.79     1939.37    148.03 o 
   7   1   3      743.89      695.47     64.92 o 
   8   1   3      592.40      679.18     66.44 o 
   9   1   3      179.26      188.14     41.64 o 
  10   1   3      546.03      593.81     66.68 o 
  11   1   3      316.20      218.51     53.08 o 
  12   1   3       61.63       96.04     44.58 o 
  13   1   3       10.55      -24.06     37.96 o 
 -12   2   3        8.49      -13.77     37.15 o 
 -11   2   3      123.04      111.74     38.77 o 
 -10   2   3      308.92      334.77     51.94 o 
  -9   2   3        9.79       12.86     31.08 o 
  -8   2   3        3.15      -25.24     22.81 o 
  -7   2   3      393.55      410.11     51.19 o 
  -6   2   3       81.56       81.01     17.56 o 
  -5   2   3     2366.62     2602.34    112.31 o 
  -4   2   3     3689.96     3843.12    199.69 o 
  -3   2   3     1179.77     1295.48     71.59 o 
  -2   2   3      244.32      223.63     17.37 o 
  -1   2   3     5305.52     7454.12    375.95 o 
   0   2   3    17474.83    24116.15   1222.15 o 
   1   2   3      860.96     1006.81     65.44 o 
   2   2   3      295.73      313.05     19.76 o 
   3   2   3      146.85      144.57     14.70 o 
   4   2   3     2852.62     2955.94    215.55 o 
   5   2   3     4736.76     4944.95    355.75 o 
   6   2   3     2853.59     2642.30    196.62 o 
   7   2   3      974.77      931.37     80.75 o 
   8   2   3      315.50      344.82     49.13 o 
   9   2   3       21.49       -7.69     27.74 o 
  10   2   3      146.79      151.25     44.54 o 
  11   2   3      633.57      566.14     79.09 o 
  12   2   3      298.54      321.47     64.32 o 
  13   2   3        5.00       17.01     40.19 o 
 -11   3   3       16.15       -1.65     34.76 o 
 -10   3   3      352.65      385.48     56.72 o 
  -9   3   3      846.65      831.39     80.61 o 
  -8   3   3       21.61       -0.40     28.72 o 
  -7   3   3      321.12      324.98     31.43 o 
  -6   3   3      295.32      367.15     38.94 o 
  -5   3   3     2123.11     2241.10    119.13 o 
  -4   3   3     2018.96     2214.85    165.81 o 
  -3   3   3      185.27      214.90     27.77 o 
  -2   3   3      258.11      257.12     19.57 o 
  -1   3   3        2.55        0.19      4.15 o 
   0   3   3     2767.44     4141.45    172.24 o 
   1   3   3    18110.11    23690.34    974.08 o 
   2   3   3        9.48        8.63      4.55 o 
   3   3   3      199.25      227.83     16.33 o 
   4   3   3      245.97      239.53     29.16 o 
   5   3   3     1268.62     1325.56    103.62 o 
   6   3   3     3076.58     2970.01    219.67 o 
   7   3   3     1118.59     1086.22     90.80 o 
   8   3   3      181.37      186.85     36.92 o 
   9   3   3        3.40      -21.16     26.73 o 
  10   3   3      384.31      426.21     63.67 o 
  12   3   3      295.01      297.38     63.38 o 
  13   3   3        1.70        9.62     45.32 o 
 -11   4   3        1.36       18.60     36.48 o 
 -10   4   3      105.92      123.07     42.99 o 
  -9   4   3      234.40      238.35     47.08 o 
  -8   4   3       51.71       30.57     30.98 o 
  -7   4   3      235.73      244.40     29.90 o 
  -6   4   3       90.77       58.98     16.07 o 
  -5   4   3      714.89      724.18     46.59 o 
  -4   4   3      781.63      619.22     55.88 o 
  -3   4   3      113.81       88.52     18.83 o 
  -2   4   3      324.58      293.90     32.33 o 
  -1   4   3     1515.08     1764.10     93.69 o 
   0   4   3      153.20      142.56     13.66 o 
   1   4   3    15342.78    16317.77   1136.00 o 
   2   4   3    10832.63    12823.65    649.51 o 
   3   4   3      456.25      481.84     42.05 o 
   4   4   3      943.69     1135.15     64.38 o 
   5   4   3      544.92      524.16     35.78 o 
   6   4   3     5705.78     6100.04    440.01 o 
   7   4   3     1425.31     1181.57     97.65 o 
   8   4   3       12.77       15.02     21.63 o 
   9   4   3       53.64       34.99     30.17 o 
  10   4   3       17.17        9.55     34.12 o 
  11   4   3      715.58      678.16     76.46 o 
  12   4   3      530.12      544.58     77.64 o 
  13   4   3        0.98       28.82     46.47 o 
 -10   5   3       29.71        0.67     30.20 o 
  -9   5   3       45.92       27.67     31.65 o 
  -8   5   3      182.83      178.59     43.70 o 
  -7   5   3      849.69      912.70     59.57 o 
  -6   5   3      318.96      411.57     52.49 o 
  -5   5   3        0.11        5.26     17.08 o 
  -4   5   3       95.89       82.01     21.97 o 
  -3   5   3       13.05        4.22     11.78 o 
  -2   5   3      214.83      143.83     25.11 o 
  -1   5   3        0.63      -15.28     16.77 o 
   0   5   3        0.87      -10.72      7.29 o 
   1   5   3       39.46       29.40     26.26 o 
   2   5   3     1775.87     1963.19    104.57 o 
   3   5   3      162.39      159.87     17.40 o 
   4   5   3        5.95      -10.67     10.13 o 
   5   5   3      155.08      130.06     19.29 o 
   6   5   3     2721.09     2770.43    148.27 o 
   7   5   3     2247.78     2405.50    131.55 o 
   8   5   3       60.04       78.87     32.36 o 
   9   5   3       18.48       -9.65     27.71 o 
  10   5   3        0.93      -12.35     29.56 o 
  11   5   3      147.30      155.47     49.84 o 
  12   5   3      210.53      238.02     60.71 o 
  13   5   3        8.39       45.08     47.01 o 
 -10   6   3        7.04       -3.51     37.53 o 
  -9   6   3        0.80      -31.38     33.00 o 
  -8   6   3      344.45      383.09     58.71 o 
  -7   6   3      344.36      393.76     78.45 o 
  -6   6   3      344.70      330.48     37.16 o 
  -5   6   3      324.76      233.66     37.22 o 
  -4   6   3      186.48      132.69     26.69 o 
  -3   6   3      697.38      587.73     54.53 o 
  -2   6   3      754.69      567.42     53.21 o 
  -1   6   3      937.42      930.31     54.34 o 
   0   6   3       61.58       51.96     12.05 o 
   1   6   3      246.20      235.86     15.68 o 
   2   6   3      486.57      445.26     35.38 o 
   3   6   3      502.48      439.69     30.87 o 
   4   6   3     1133.66     1011.01     87.38 o 
   5   6   3      425.10      369.79     30.96 o 
   6   6   3      340.36      326.38     31.83 o 
   7   6   3      971.80      928.97     58.80 o 
   8   6   3       56.26       34.67     20.95 o 
   9   6   3        0.03      -34.62     25.31 o 
  10   6   3       10.98      -36.71     31.01 o 
  11   6   3        1.19      -51.37     34.25 o 
  12   6   3       61.67       27.81     42.11 o 
  13   6   3       65.18       85.41     52.58 o 
  -9   7   3        6.30       31.28     41.27 o 
  -8   7   3       81.85       82.56     29.90 o 
  -7   7   3      378.77      459.06     47.51 o 
  -6   7   3      149.36      167.54     31.82 o 
  -5   7   3      435.72      254.75     40.29 o 
  -4   7   3       28.90       18.86     18.76 o 
  -3   7   3      310.53      203.19     32.73 o 
  -2   7   3      462.78      401.61     43.60 o 
  -1   7   3      655.33      615.49     50.92 o 
   0   7   3      141.93      114.69     17.28 o 
   1   7   3      269.62      267.48     36.68 o 
   2   7   3      345.26      347.51     19.88 o 
   3   7   3      332.43      278.78     35.13 o 
   4   7   3       13.13        8.33     12.91 o 
   5   7   3       37.50        6.38     15.20 o 
   6   7   3        3.33        5.72     16.34 o 
   7   7   3        0.18       -0.48     26.68 o 
   8   7   3      130.53       92.38     23.85 o 
   9   7   3       38.63        4.20     20.92 o 
  10   7   3       30.68       23.18     28.95 o 
  11   7   3        2.64      -40.26     29.09 o 
  12   7   3        5.23        1.65     40.49 o 
  13   7   3        1.04       23.29     40.87 o 
  -9   8   3       81.99       88.01     54.43 o 
  -8   8   3       25.16       12.68     30.12 o 
  -7   8   3      453.10      547.12     72.31 o 
  -6   8   3      133.56      237.65     40.01 o 
  -2   8   3     1316.45     1272.60    184.07 o 
  -1   8   3      624.38      560.10     39.13 o 
   0   8   3      526.80      445.12     25.85 o 
   1   8   3     1130.51     1072.35     50.44 o 
   2   8   3      346.72      292.55     27.25 o 
   3   8   3      367.38      302.86     28.07 o 
   4   8   3     1154.28     1138.98     67.69 o 
   5   8   3      365.01      335.10     43.43 o 
   6   8   3       63.62       15.92     18.12 o 
   7   8   3       42.94       69.37     30.22 o 
   8   8   3      771.38      804.82     56.53 o 
   9   8   3       46.32       34.49     30.02 o 
  10   8   3        1.15       -2.53     21.87 o 
  11   8   3       79.16       53.22     36.92 o 
  12   8   3       76.64       60.14     41.00 o 
  -8   9   3       34.01       60.49     37.69 o 
  -7   9   3       55.17       64.34     38.15 o 
  -6   9   3       77.10       69.62     35.80 o 
  -5   9   3       43.35       -3.64     25.99 o 
  -4   9   3      581.24      469.97     54.87 o 
  -3   9   3      587.94      478.91     52.40 o 
  -2   9   3      332.06      253.45     66.72 o 
  -1   9   3       25.29        3.93     10.99 o 
   0   9   3       35.99       11.15     15.45 o 
   1   9   3      642.90      550.25     39.01 o 
   2   9   3      728.02      546.20     38.73 o 
   3   9   3      538.98      513.49     37.71 o 
   4   9   3      431.40      394.58     33.76 o 
   5   9   3        2.92       -2.31     16.23 o 
   6   9   3      784.50      694.35     50.51 o 
   7   9   3      590.12      579.54     45.81 o 
   8   9   3      360.61      412.61    126.84 o 
   9   9   3      237.24      333.94     39.45 o 
  10   9   3        6.36      -14.25     30.88 o 
  11   9   3       28.67       25.10     26.78 o 
  12   9   3       67.42       52.58     40.49 o 
  -4  10   3      228.20      108.90     37.49 o 
  -3  10   3      983.69     1085.54    207.87 o 
  -2  10   3      278.85      226.25     44.24 o 
  -1  10   3        4.16       -8.63     15.75 o 
   0  10   3      100.29       70.93     19.77 o 
   1  10   3        3.73       -8.03     14.80 o 
   2  10   3      431.58      389.93     33.78 o 
   3  10   3      163.44      109.50     21.24 o 
   4  10   3       25.64        3.33     16.46 o 
   5  10   3        1.76       18.32     18.48 o 
   6  10   3      105.82       84.68     24.03 o 
   7  10   3      286.99      349.59     40.24 o 
   8  10   3      274.28      284.06     38.75 o 
   9  10   3      442.27      427.61     70.30 o 
  10  10   3       10.67       14.40     25.52 o 
  11  10   3       27.66       15.35     56.56 o 
  -4  11   3      257.87      343.06     56.76 o 
  -3  11   3     1126.24     1226.42    109.97 o 
  -2  11   3      506.43      568.97     66.81 o 
  -1  11   3        3.24       25.75     29.12 o 
   0  11   3        3.30      -17.95     24.77 o 
   1  11   3       94.10       90.91     30.30 o 
   2  11   3      341.45      387.84     51.66 o 
   3  11   3      410.70      371.58     52.40 o 
   4  11   3      178.79      231.54     43.80 o 
   5  11   3       15.75       -4.62     25.58 o 
   6  11   3        1.19        0.94     31.01 o 
   7  11   3      336.44      406.16     63.10 o 
   8  11   3      602.70      549.10     76.77 o 
   9  11   3      234.36      226.67     55.08 o 
  10  11   3        3.01      -29.93     34.89 o 
  -3  12   3       27.37       40.90     35.64 o 
  -2  12   3      179.40      244.46     49.64 o 
  -1  12   3       37.21       12.82     32.43 o 
   0  12   3       77.94        1.89     29.46 o 
   1  12   3       19.22       39.35     29.12 o 
   2  12   3      240.45      250.47     45.93 o 
   3  12   3      166.35      142.14     39.95 o 
   4  12   3      103.80       88.35     34.12 o 
   5  12   3        0.85      -21.46     28.31 o 
   6  12   3       15.89       26.12     34.52 o 
   7  12   3      121.03       71.54     43.36 o 
   8  12   3      351.16      368.98     65.97 o 
   9  12   3      122.76      136.74     48.39 o 
  -2  13   3        4.54       15.15     37.73 o 
  -1  13   3        5.89      -10.83     34.35 o 
   0  13   3       35.10       10.29     34.89 o 
   1  13   3       19.51        4.08     32.46 o 
   2  13   3       22.67       -0.37     30.17 o 
   3  13   3       80.82      107.25     38.81 o 
   4  13   3       25.33       14.17     33.95 o 
   5  13   3        1.42      -25.61     33.17 o 
   6  13   3        3.33       -3.34     35.43 o 
   7  13   3        3.55      -13.70     36.31 o 
   2  14   3        6.10      -16.13     32.40 o 
   3  14   3       10.04       66.45     40.63 o 
   4  14   3        0.08       -5.70     36.04 o 
  -2 -11   4        0.40        1.28     39.85 o 
  -1 -11   4       25.44       32.23     40.60 o 
  -6 -10   4       58.97      211.96     55.04 o 
  -5 -10   4       80.55      100.33     44.11 o 
  -4 -10   4       79.92      175.18     48.87 o 
  -3 -10   4       31.41       31.82     34.86 o 
  -2 -10   4        3.87      -13.36     35.37 o 
  -1 -10   4        7.06      -35.80     37.18 o 
   0 -10   4      180.42      264.17     63.41 o 
   1 -10   4      189.58      286.37     53.42 o 
   2 -10   4        0.54      -15.08     24.97 o 
   3 -10   4       12.26        5.74     26.49 o 
  -7  -9   4       19.85       37.46     34.69 o 
  -6  -9   4       39.93      -26.59     33.71 o 
  -5  -9   4       87.12      165.02     41.74 o 
  -4  -9   4      106.78       78.87     34.32 o 
  -3  -9   4       90.17      111.68     25.51 o 
  -2  -9   4      190.21      310.20     36.79 o 
  -1  -9   4       72.73       79.75     24.51 o 
   0  -9   4      104.98      157.28     30.32 o 
   1  -9   4      254.80      256.30     47.62 o 
   2  -9   4       46.94       79.51     31.96 o 
   3  -9   4        2.15      -10.29     24.80 o 
   4  -9   4       70.22      126.82     37.80 o 
   5  -9   4      168.25      167.96     45.29 o 
  -7  -8   4       94.50       55.65     34.89 o 
  -6  -8   4      104.80      119.25     26.34 o 
  -5  -8   4       12.64        2.15     16.51 o 
  -4  -8   4       20.14       40.62     27.00 o 
  -3  -8   4      197.79      271.57     35.10 o 
  -2  -8   4       79.05      112.64     24.06 o 
  -1  -8   4       37.04       46.48     20.58 o 
   0  -8   4       26.42       -4.93     21.30 o 
   1  -8   4      228.10      188.14     39.62 o 
   2  -8   4      173.75      187.73     39.11 o 
   3  -8   4      132.92      156.58     38.67 o 
   4  -8   4       86.96       72.72     31.25 o 
   5  -8   4      185.66      252.02     47.99 o 
   6  -8   4       69.78       42.89     33.51 o 
   7  -8   4        6.08      -39.88     26.59 o 
  -8  -7   4       26.28       47.18     28.85 o 
  -7  -7   4      102.24      127.19     43.52 o 
  -6  -7   4       10.86      -10.71     17.04 o 
  -5  -7   4       59.21       69.39     28.94 o 
  -4  -7   4       35.13       63.77     17.99 o 
  -3  -7   4       82.89       64.50     18.63 o 
  -2  -7   4        0.36       -7.28     14.69 o 
  -1  -7   4      389.25      516.96     44.29 o 
   0  -7   4       20.44        3.21     21.02 o 
   1  -7   4        2.50       -9.14     19.27 o 
   2  -7   4       57.36       72.32     26.96 o 
   3  -7   4       77.47       56.39     26.86 o 
   4  -7   4      420.88      457.38     59.79 o 
   5  -7   4      192.02      272.91     46.71 o 
   6  -7   4       25.51       24.74     26.42 o 
   7  -7   4        0.98        4.05     26.46 o 
   8  -7   4      110.33      142.07     46.94 o 
 -10  -6   4      145.01      191.44     46.71 o 
  -9  -6   4       26.73       36.85     28.45 o 
  -8  -6   4        2.58       -2.33     20.69 o 
  -7  -6   4        2.49      -14.87     14.55 o 
  -6  -6   4       21.50       -0.05     16.64 o 
  -5  -6   4        0.40      -18.85     12.57 o 
  -4  -6   4      251.36      238.77     26.72 o 
  -3  -6   4      138.33      132.93     21.13 o 
  -2  -6   4        3.38      -22.27     14.85 o 
  -1  -6   4      333.98      307.80     44.34 o 
   0  -6   4        6.78       -3.37     17.41 o 
   1  -6   4      484.23      470.92     52.27 o 
   2  -6   4       28.88       37.46     23.69 o 
   3  -6   4      229.01      302.77     46.57 o 
   4  -6   4      593.25      555.75     60.26 o 
   5  -6   4       11.79       13.67     23.76 o 
   6  -6   4        0.37      -11.94     23.79 o 
   7  -6   4       12.67      -25.51     26.36 o 
   8  -6   4        5.49       22.21     33.04 o 
   9  -6   4      232.49      388.35     71.16 o 
 -11  -5   4        0.89        6.92     28.89 o 
 -10  -5   4       78.51       68.40     32.90 o 
  -9  -5   4       92.88      136.64     37.80 o 
  -8  -5   4        9.61       19.44     23.66 o 
  -7  -5   4      389.94      396.87     37.49 o 
  -6  -5   4      699.92      691.25     47.44 o 
  -5  -5   4      423.83      432.57     33.78 o 
  -4  -5   4     2217.80     2239.92    123.79 o 
  -3  -5   4      597.50      592.77     45.62 o 
  -2  -5   4        0.72        0.84     11.17 o 
  -1  -5   4      491.01      435.52     46.26 o 
   0  -5   4       89.56       74.17     23.72 o 
   1  -5   4      994.43     1188.19    101.50 o 
   2  -5   4       42.29       28.95     20.96 o 
   3  -5   4      275.44      279.35     41.91 o 
   4  -5   4      547.87      601.77     63.77 o 
   5  -5   4       51.83       41.61     23.22 o 
   6  -5   4       22.78       88.35     32.50 o 
   7  -5   4       22.20       45.22     32.80 o 
   8  -5   4       24.10       -2.56     30.84 o 
   9  -5   4      146.02      199.04     51.53 o 
  10  -5   4      208.87      251.18     67.19 o 
 -11  -4   4        0.91        6.46     22.23 o 
 -10  -4   4      263.22      367.84     51.73 o 
  -9  -4   4      777.86      923.03     62.80 o 
  -8  -4   4       48.15       66.71     19.81 o 
  -7  -4   4      117.62      119.86     17.30 o 
  -6  -4   4       58.30       41.66     11.89 o 
  -5  -4   4      352.59      373.80     24.36 o 
  -4  -4   4     1393.89     1313.00     60.37 o 
  -3  -4   4      598.69      583.69     29.79 o 
  -2  -4   4       11.98       -0.18     10.01 o 
  -1  -4   4      146.63      147.71     26.12 o 
   0  -4   4      531.71      589.15     56.52 o 
   1  -4   4      493.17      586.79     56.65 o 
   2  -4   4      524.15      616.62     60.06 o 
   3  -4   4      612.82      739.10     69.95 o 
   4  -4   4      974.24     1203.37    104.20 o 
   5  -4   4     1179.68     1506.62    127.68 o 
   6  -4   4      439.90      511.37     57.80 o 
   7  -4   4      569.89      659.71     72.24 o 
   8  -4   4       79.30      117.30     39.72 o 
   9  -4   4      103.18       87.71     38.00 o 
  10  -4   4      248.31      363.61     70.93 o 
  11  -4   4        0.55      -57.50     38.33 o 
 -11  -3   4        4.22      -14.48     21.12 o 
 -10  -3   4      278.47      323.47     68.37 o 
  -9  -3   4      949.91     1083.44     82.00 o 
  -8  -3   4      525.05      556.77     42.48 o 
  -7  -3   4      139.58      119.34     45.83 o 
  -6  -3   4      111.31       81.53     14.05 o 
  -5  -3   4      737.49      738.87     37.49 o 
  -4  -3   4     1554.75     1405.99     63.40 o 
  -3  -3   4      763.94      585.23     29.39 o 
  -2  -3   4     2271.56     2235.70     96.47 o 
  -1  -3   4      735.32      880.86     74.40 o 
   0  -3   4      456.00      586.28     53.95 o 
   1  -3   4     2301.96     2532.67    193.38 o 
   2  -3   4     3978.38     5180.36    265.02 o 
   3  -3   4      493.11      686.88     41.58 o 
   4  -3   4      272.19      339.91     34.79 o 
   5  -3   4        1.59      -14.33     11.55 o 
   6  -3   4       40.20       41.19     15.52 o 
   7  -3   4      367.76      505.04     38.71 o 
   8  -3   4      398.06      505.16    102.48 o 
   9  -3   4       20.23       37.78     22.45 o 
  10  -3   4       24.46       25.70     22.22 o 
  11  -3   4       24.38        4.35     29.60 o 
 -11  -2   4        3.42      -17.14     30.30 o 
 -10  -2   4       69.74       68.00     33.04 o 
  -9  -2   4      479.59      516.71     46.57 o 
  -8  -2   4      502.66      553.94     42.59 o 
  -7  -2   4      197.81      252.57     28.38 o 
  -6  -2   4      322.98      349.55     24.29 o 
  -5  -2   4      880.55      913.48     44.07 o 
  -4  -2   4     1133.04     1048.23     48.80 o 
  -3  -2   4     1287.11     1023.10     46.90 o 
  -2  -2   4     1255.94     1061.61     51.82 o 
  -1  -2   4     1796.46     1612.23     85.24 o 
   0  -2   4      133.16       86.09     18.06 o 
   1  -2   4     1273.49     1350.15    107.50 o 
   2  -2   4     2960.15     4155.51    213.54 o 
   3  -2   4     1081.46     1300.43     72.37 o 
   4  -2   4      106.61      123.67     17.82 o 
   5  -2   4        6.06      -11.42     11.52 o 
   6  -2   4      935.07     1126.02     67.48 o 
   7  -2   4      169.75      229.04     27.44 o 
   8  -2   4      219.09      273.52     42.18 o 
   9  -2   4      404.18      420.74     55.81 o 
  10  -2   4        1.19        3.34     27.84 o 
  11  -2   4        0.70      -26.69     28.72 o 
  12  -2   4       22.43       -3.78     32.94 o 
 -12  -1   4       12.56       -0.91     36.48 o 
 -11  -1   4        6.58       10.29     29.46 o 
 -10  -1   4      101.14      133.92     26.90 o 
  -9  -1   4      492.76      541.26     44.35 o 
  -8  -1   4      121.36       90.59     22.16 o 
  -7  -1   4      290.52      380.52     62.17 o 
  -6  -1   4      320.68      317.90     30.18 o 
  -5  -1   4      564.57      534.20     29.08 o 
  -4  -1   4     1345.73     1264.15     57.29 o 
  -3  -1   4     2632.84     2219.69     81.62 o 
  -2  -1   4     1282.38     1110.93     42.47 o 
  -1  -1   4     5963.00     5238.25    266.02 o 
   0  -1   4     4456.40     4870.97    247.53 o 
   1  -1   4      999.57     1151.13     62.30 o 
   2  -1   4      464.65      496.86     30.77 o 
   3  -1   4      475.02      562.31     35.56 o 
   4  -1   4     3290.91     3847.69    199.67 o 
   5  -1   4     1298.92     1434.17     80.84 o 
   6  -1   4     1235.89     1363.07     78.37 o 
   7  -1   4      434.03      439.57     47.54 o 
   8  -1   4      193.22      220.20     39.21 o 
   9  -1   4     1168.74     1034.35     92.22 o 
  10  -1   4      786.53      729.55     73.56 o 
  11  -1   4      235.21      167.99     44.78 o 
  12  -1   4       31.25       39.85     38.10 o 
 -12   0   4        7.72       -5.87     37.83 o 
 -11   0   4       65.32       42.86     37.73 o 
 -10   0   4       30.19      -28.52     30.34 o 
  -9   0   4       39.49       48.83     20.70 o 
  -8   0   4        1.32      -23.16     17.78 o 
  -7   0   4       68.21       59.27     19.33 o 
  -6   0   4       73.26       66.14     16.68 o 
  -5   0   4      436.65      337.84     21.98 o 
  -4   0   4     1262.62     1287.99     66.65 o 
  -3   0   4     2268.08     2296.42     84.48 o 
  -2   0   4     1690.51     1603.64     69.45 o 
  -1   0   4     2976.49     2382.20    124.29 o 
   0   0   4     5174.23     4856.20    246.56 o 
   1   0   4     1436.27     1310.70     79.25 o 
   2   0   4     2598.65     2691.66    139.54 o 
   3   0   4     1685.33     1898.35    101.14 o 
   4   0   4     1850.40     1931.36    196.77 o 
   5   0   4      930.41     1080.05     62.98 o 
   6   0   4      553.41      532.19     52.13 o 
   7   0   4     3658.98     3873.28    285.43 o 
   8   0   4      171.22      182.10     37.93 o 
   9   0   4      746.13      724.05     71.67 o 
  10   0   4     2544.89     2242.86    178.60 o 
  11   0   4      627.60      513.80     69.68 o 
  12   0   4      140.57       89.97     42.72 o 
  13   0   4       30.98       23.42     40.36 o 
 -11   1   4       84.36       76.57     37.02 o 
 -10   1   4        2.49      -20.86     27.84 o 
  -9   1   4        5.49       -9.75     25.31 o 
  -8   1   4       23.93       37.71     18.89 o 
  -7   1   4      156.68      137.06     24.10 o 
  -6   1   4      150.57      147.50     17.03 o 
  -5   1   4      298.16      235.76     19.61 o 
  -4   1   4      381.34      335.71     21.33 o 
  -3   1   4      257.60      236.10     26.76 o 
  -2   1   4     2539.06     2240.08    117.47 o 
  -1   1   4      981.72      896.04     49.77 o 
   0   1   4     1272.00     1159.89     62.98 o 
   1   1   4      591.40      475.31     28.54 o 
   2   1   4     4179.57     3838.37    195.90 o 
   3   1   4      367.66      376.87     47.41 o 
   4   1   4      316.54      354.26     25.93 o 
   5   1   4      644.14      498.23     34.32 o 
   6   1   4      666.64      402.38     45.08 o 
   7   1   4      184.95      145.08     35.06 o 
   8   1   4       60.66       66.28     27.54 o 
   9   1   4       30.70       41.03     31.42 o 
  10   1   4      534.77      574.71     73.39 o 
  11   1   4      999.36      957.15     94.18 o 
  12   1   4      421.09      316.20     60.74 o 
  13   1   4        0.95        4.52     39.35 o 
 -11   2   4       30.81      -11.74     34.15 o 
 -10   2   4      174.84      203.97     48.39 o 
  -9   2   4       66.96       42.01     32.77 o 
  -8   2   4      449.14      480.80     54.46 o 
  -7   2   4        3.69       -3.33     16.47 o 
  -6   2   4        2.06       -0.90     10.01 o 
  -5   2   4      329.52      327.00     23.65 o 
  -4   2   4     4717.55     5109.72    308.56 o 
  -3   2   4      376.69      498.81     33.47 o 
  -2   2   4     2693.38     2447.36    188.35 o 
  -1   2   4      146.04      179.02     15.69 o 
   0   2   4      618.87      650.47     75.67 o 
   1   2   4       25.00       21.43      6.52 o 
   2   2   4     2671.28     2289.19    118.55 o 
   3   2   4      571.84      598.91     36.00 o 
   4   2   4       32.39       22.73     10.26 o 
   5   2   4     3274.20     3727.00    271.83 o 
   6   2   4      483.85      362.16     39.78 o 
   7   2   4      259.34      253.64     38.94 o 
   8   2   4      162.45      199.11     39.55 o 
   9   2   4        5.01      -14.51     29.49 o 
  10   2   4      172.99      128.34     43.63 o 
  11   2   4      859.80      727.16     80.24 o 
  12   2   4      239.07      261.50     61.12 o 
  13   2   4        0.75       47.92     45.80 o 
 -11   3   4       19.52      -10.53     33.48 o 
 -10   3   4        0.65      -37.96     33.44 o 
  -9   3   4        6.01      -25.95     31.59 o 
  -8   3   4      149.19      136.44     40.12 o 
  -7   3   4     1361.94     1521.41     93.00 o 
  -6   3   4      211.03      214.51     45.61 o 
  -5   3   4     1670.69     1777.76    105.80 o 
  -4   3   4     1072.04     1187.02     68.73 o 
  -3   3   4     2573.12     3034.37    159.50 o 
  -2   3   4      516.01      565.12     35.47 o 
  -1   3   4      987.47     1485.42     64.93 o 
   0   3   4     5637.12     8051.13    333.11 o 
   1   3   4        0.05        2.46      4.79 o 
   2   3   4     5679.30     6994.94    353.12 o 
   3   3   4      511.91      581.65     34.07 o 
   4   3   4        9.05        5.71      7.84 o 
   5   3   4        6.64       -3.61     14.61 o 
   6   3   4      877.73      862.60     74.64 o 
   7   3   4     2339.69     2301.67    175.19 o 
   8   3   4      122.99       93.92     28.58 o 
   9   3   4      106.94      144.10     38.84 o 
  10   3   4       52.26       11.51     35.13 o 
  11   3   4      433.35      381.23     62.26 o 
  12   3   4      361.24      372.39     67.76 o 
  13   3   4        0.51        0.84     38.71 o 
 -11   4   4      205.03      287.25     59.83 o 
 -10   4   4        3.50      -29.53     31.32 o 
  -9   4   4       92.60       38.37     36.55 o 
  -8   4   4      468.66      529.73     74.64 o 
  -7   4   4     1990.86     2256.57    124.30 o 
  -6   4   4       50.71       46.94     18.84 o 
  -5   4   4       50.31       31.52     20.48 o 
  -4   4   4       92.47       87.37     20.86 o 
  -3   4   4        1.60      -11.64     13.53 o 
  -2   4   4     2082.13     2555.87    132.73 o 
  -1   4   4     4443.42     6179.08    257.19 o 
   0   4   4       37.48       39.44      7.34 o 
   1   4   4     2220.51     3189.38    134.36 o 
   2   4   4      335.69      435.16     22.08 o 
   3   4   4      165.98      183.30     12.67 o 
   4   4   4     1117.92     1230.52     55.81 o 
   5   4   4       61.02       58.89     22.85 o 
   6   4   4       67.47       47.79     22.61 o 
   7   4   4      419.23      391.15     44.20 o 
   8   4   4      120.73      124.22     33.75 o 
   9   4   4      573.41      534.35     60.87 o 
  10   4   4       88.91       56.15     38.13 o 
  11   4   4      720.70      633.39     82.94 o 
  12   4   4       83.81       -0.94     43.13 o 
  13   4   4       37.48       21.43     43.46 o 
 -10   5   4       21.72        5.43     33.27 o 
  -9   5   4      122.04       65.40     40.60 o 
  -8   5   4      453.75      557.81     49.96 o 
  -7   5   4      211.19      191.44     36.36 o 
  -6   5   4      305.34      341.82     43.12 o 
  -5   5   4      666.29      648.23     60.20 o 
  -4   5   4       25.00        8.98     16.81 o 
  -3   5   4     1192.79     1143.65     93.43 o 
  -2   5   4     6299.69     7823.01    399.21 o 
  -1   5   4     3665.78     4109.91    419.42 o 
   0   5   4     6615.08     9002.92    557.40 o 
   1   5   4      894.52     1093.29     61.45 o 
   2   5   4      256.06      314.30     24.84 o 
   3   5   4     1468.92     1330.45     74.21 o 
   4   5   4     4252.21     4610.05    193.55 o 
   5   5   4        5.31      -12.47     16.47 o 
   6   5   4       25.66       15.75     17.48 o 
   7   5   4      128.41      128.41     31.72 o 
   8   5   4       14.38        4.69     24.80 o 
   9   5   4      398.19      462.08     61.88 o 
  10   5   4        5.71      -41.64     33.07 o 
  11   5   4       79.38       21.16     39.72 o 
  12   5   4        7.60       -5.77     47.08 o 
  13   5   4        3.85       20.45     48.66 o 
 -10   6   4       58.20      108.94     46.81 o 
  -9   6   4       56.93       62.03     44.44 o 
  -8   6   4      147.32      172.96     33.00 o 
  -7   6   4      463.07      696.68     53.54 o 
  -6   6   4      137.59      156.63     31.38 o 
  -5   6   4      232.65      131.17     32.43 o 
  -4   6   4      489.75      352.92     41.13 o 
  -3   6   4       96.82       61.52     22.44 o 
  -2   6   4      364.35      364.04     27.08 o 
  -1   6   4     3634.01     4516.12    234.14 o 
   0   6   4     1727.05     1848.04    107.29 o 
   1   6   4      450.45      435.40     54.83 o 
   2   6   4     4136.17     4739.93    245.14 o 
   3   6   4     2174.14     2015.91    222.15 o 
   4   6   4      312.42      329.87     36.36 o 
   5   6   4     1827.84     2050.31    127.43 o 
   6   6   4      591.41      679.42     46.37 o 
   7   6   4      318.48      307.47     33.26 o 
   8   6   4      477.10      484.08     58.85 o 
   9   6   4       26.95       12.52     28.25 o 
  10   6   4        1.61      -43.88     29.26 o 
  11   6   4      103.04       57.91     45.59 o 
  12   6   4       28.34       40.06     47.15 o 
  13   6   4        1.91       32.33     42.42 o 
  -9   7   4       57.31       48.73     45.52 o 
  -8   7   4      115.02      172.78     39.07 o 
  -7   7   4      246.85      378.15     50.93 o 
  -6   7   4        2.54      -34.27     22.84 o 
  -4   7   4      748.13      586.11     57.57 o 
  -3   7   4      520.18      380.28     43.97 o 
  -2   7   4     1139.49     1049.00    126.23 o 
  -1   7   4      202.32      221.97     33.65 o 
   0   7   4      117.91       87.11     15.53 o 
   1   7   4     1818.76     1645.03     90.92 o 
   2   7   4     1154.52     1184.25     68.34 o 
   3   7   4      195.07      187.60     21.86 o 
   4   7   4     1319.15     1372.38     79.02 o 
   5   7   4     1330.90     1371.50    116.04 o 
   6   7   4     1051.08      974.44     61.55 o 
   7   7   4      964.36     1017.51     64.86 o 
   8   7   4      266.05      296.68     35.01 o 
   9   7   4       29.80       27.27     30.03 o 
  10   7   4      105.01      111.47     36.75 o 
  11   7   4       73.89       60.78     39.85 o 
  12   7   4       58.58      102.82     43.03 o 
  13   7   4      122.98      113.22     55.14 o 
  -8   8   4       12.13      -50.04     34.38 o 
  -7   8   4      122.66      147.04     39.35 o 
  -6   8   4       30.78       28.51     36.26 o 
  -5   8   4        8.37        1.65     25.14 o 
  -4   8   4      909.88      677.56     66.68 o 
  -3   8   4      905.19      859.89    130.74 o 
  -2   8   4      286.14      303.53     60.32 o 
  -1   8   4        4.42       20.14     13.94 o 
   0   8   4      858.39      719.90     46.12 o 
   1   8   4     1713.59     1577.80     89.20 o 
   2   8   4     1841.32     1620.47     90.97 o 
   3   8   4     1241.05     1315.47     76.16 o 
   4   8   4      246.15      255.77     27.79 o 
   5   8   4       58.53       32.36     17.70 o 
   6   8   4     1011.32     1042.71     65.50 o 
   7   8   4     1198.13     1194.63     89.32 o 
   8   8   4      656.77      606.89     46.76 o 
   9   8   4      430.48      468.36     80.04 o 
  10   8   4       66.10      105.63     36.68 o 
  11   8   4       25.77       20.72     36.34 o 
  12   8   4      248.60      231.54     52.58 o 
  -8   9   4       14.07      -20.00     42.39 o 
  -7   9   4        0.74      -40.51     37.94 o 
  -6   9   4        3.39      -57.33     38.22 o 
  -3   9   4      785.05      772.14    160.45 o 
  -2   9   4       13.43       15.07     16.11 o 
  -1   9   4      177.44      121.66     45.25 o 
   0   9   4      137.14      152.64     22.23 o 
   1   9   4      660.13      543.35     38.59 o 
   2   9   4      291.40      203.73     24.66 o 
   3   9   4      109.98       86.58     19.66 o 
   4   9   4        6.06       -4.81     14.80 o 
   5   9   4       89.61       73.75     24.48 o 
   6   9   4       43.04        8.84     19.50 o 
   7   9   4      780.19      852.10     58.80 o 
   8   9   4      378.28      415.71     41.75 o 
   9   9   4       22.85       17.11     23.99 o 
  10   9   4        6.63       -5.16     26.07 o 
  11   9   4       73.88       79.74     41.03 o 
  12   9   4      207.35      218.68     55.78 o 
  -7  10   4        7.21       -4.82     53.39 o 
  -6  10   4       33.24       68.63     61.54 o 
  -5  10   4      118.57       44.65     34.12 o 
  -4  10   4       26.72      -22.95     26.96 o 
  -3  10   4      440.76      435.68    154.35 o 
  -2  10   4      231.72      169.09     30.61 o 
  -1  10   4       11.10       -7.32     15.93 o 
   0  10   4       28.67       20.59     16.60 o 
   1  10   4      634.30      481.13     38.66 o 
   2  10   4     1297.03     1118.69     68.26 o 
   3  10   4      234.24      243.77     60.46 o 
   4  10   4      104.41       47.02     19.52 o 
   5  10   4      293.68      295.73     33.27 o 
   6  10   4        2.37       17.53     20.44 o 
   7  10   4      323.29      308.29     37.93 o 
   8  10   4      180.77      178.14     33.71 o 
   9  10   4       27.44       57.32     44.78 o 
  10  10   4       15.49       42.50     27.77 o 
  11  10   4        3.44       -9.82     26.44 o 
  -3  11   4      132.14       61.25     32.50 o 
  -2  11   4      112.54       81.72     51.33 o 
  -1  11   4        0.17       -7.23     17.26 o 
   0  11   4       73.49       68.30     28.85 o 
   1  11   4      175.40      112.16     25.68 o 
   2  11   4      469.26      428.42     35.89 o 
   3  11   4       95.40       79.43     29.80 o 
   4  11   4       65.14       33.50     20.39 o 
   5  11   4       62.08       22.07     27.64 o 
   6  11   4       63.04       10.48     22.72 o 
   7  11   4       21.77        8.86     25.51 o 
   8  11   4      430.37      505.23     56.37 o 
   9  11   4      116.94      128.35     52.24 o 
  10  11   4       66.16       39.55     28.94 o 
  11  11   4        1.04      -37.06     24.71 o 
  -2  12   4        4.42        6.68     31.62 o 
  -1  12   4       10.57        3.24     30.78 o 
   0  12   4      188.23      186.48     42.99 o 
   1  12   4       70.00       72.49     30.41 o 
   2  12   4        7.00       44.71     28.72 o 
   3  12   4        7.90      -23.79     26.39 o 
   4  12   4        0.46      -18.22     28.48 o 
   5  12   4       32.49      -27.47     28.52 o 
   6  12   4      153.71       95.54     41.00 o 
   7  12   4        3.96      -38.16     35.03 o 
   8  12   4       89.00       97.73     46.91 o 
   9  12   4       34.97       58.31     45.93 o 
  -2  13   4       33.51       12.32     35.91 o 
  -1  13   4       14.35       14.75     31.72 o 
   0  13   4       20.15       27.47     32.53 o 
   1  13   4       89.99      114.91     39.79 o 
   2  13   4        8.51      -23.22     29.63 o 
   3  13   4        3.21      -32.13     29.83 o 
   4  13   4       60.80       61.32     34.79 o 
   5  13   4       43.64       68.37     35.40 o 
   6  13   4       18.51       -8.60     35.91 o 
   7  13   4       45.57       47.01     41.51 o 
   8  13   4        3.01      -24.84     41.27 o 
   1  14   4       27.61      -27.44     29.43 o 
   2  14   4        3.92      -33.07     32.97 o 
   3  14   4       64.96       93.31     42.08 o 
   4  14   4       97.69       61.99     40.97 o 
   5  14   4        9.92       12.45     35.40 o 
  -4 -10   5       17.99       24.13     36.04 o 
  -3 -10   5       23.95       45.86     39.45 o 
  -2 -10   5        2.13       -2.94     37.96 o 
  -1 -10   5        5.69       -5.13     40.83 o 
   0 -10   5       51.92       97.56     32.54 o 
   1 -10   5       92.25      144.34     41.78 o 
   2 -10   5       13.26       22.75     30.54 o 
  -6  -9   5        1.00        1.01     39.45 o 
  -5  -9   5        0.04      -22.85     35.47 o 
  -4  -9   5        5.04        9.28     33.88 o 
  -3  -9   5        3.55       -9.80     20.15 o 
  -2  -9   5       20.83        0.82     21.84 o 
  -1  -9   5       21.98       34.39     22.42 o 
   0  -9   5       11.48       17.43     23.42 o 
   1  -9   5        0.23        0.88     22.27 o 
   2  -9   5      129.88      133.57     35.40 o 
   3  -9   5       17.16       34.22     29.39 o 
   4  -9   5       26.03       41.84     32.46 o 
  -6  -8   5        9.57       -4.09     21.00 o 
  -5  -8   5      275.63      368.93     48.72 o 
  -4  -8   5       13.45       31.70     18.84 o 
  -3  -8   5       12.89        6.07     17.66 o 
  -2  -8   5       28.05       12.95     20.36 o 
  -1  -8   5        0.52       -4.79     19.44 o 
   0  -8   5       26.21       33.38     26.15 o 
   1  -8   5       77.54       89.26     33.61 o 
   2  -8   5        2.18        7.26     24.57 o 
   3  -8   5       16.62       44.65     28.04 o 
   4  -8   5       16.55       32.46     28.28 o 
   5  -8   5       48.83       36.45     27.87 o 
   6  -8   5       28.46       17.45     29.73 o 
  -8  -7   5        0.24       -1.35     24.87 o 
  -7  -7   5        5.69       -5.13     23.39 o 
  -6  -7   5        6.23       -8.93     19.19 o 
  -5  -7   5      359.92      544.43     47.62 o 
  -4  -7   5      253.38      289.57     32.76 o 
  -3  -7   5        6.30       -8.03     15.51 o 
  -2  -7   5      100.50      109.80     21.79 o 
  -1  -7   5       32.77       38.67     26.19 o 
   0  -7   5      228.59      261.30     43.43 o 
   1  -7   5       99.41      130.06     33.38 o 
   2  -7   5      199.73      198.06     39.92 o 
   3  -7   5       61.17       46.13     25.51 o 
   4  -7   5       34.45       -4.59     21.16 o 
   5  -7   5        7.73       -3.61     23.83 o 
   6  -7   5      150.93      190.84     45.56 o 
   7  -7   5       23.25       14.88     30.57 o 
   8  -7   5        6.68        6.01     38.20 o 
  -9  -6   5      134.58      228.30     49.54 o 
  -8  -6   5       11.53       -6.68     25.95 o 
  -7  -6   5       51.12       45.66     28.68 o 
  -6  -6   5        5.78      -11.87     16.58 o 
  -5  -6   5       56.94       69.31     30.74 o 
  -4  -6   5      271.29      315.22     32.82 o 
  -3  -6   5       21.18       21.61     15.82 o 
  -2  -6   5       67.79       39.81     17.24 o 
  -1  -6   5        7.70      -23.32     17.55 o 
   0  -6   5     1055.09     1129.71     99.98 o 
   1  -6   5      567.01      665.85     68.80 o 
   2  -6   5      343.01      498.58     63.27 o 
   3  -6   5       79.46      157.19     37.02 o 
   4  -6   5        2.86      -13.97     20.25 o 
   5  -6   5       15.44        4.02     22.98 o 
   6  -6   5       93.42      157.39     40.97 o 
   7  -6   5      180.71      265.45     54.33 o 
   8  -6   5        0.79      -14.21     27.20 o 
   9  -6   5       51.77       30.91     42.25 o 
 -10  -5   5      104.86      169.54     47.99 o 
  -9  -5   5      307.98      545.86     74.23 o 
  -8  -5   5      303.98      406.43     59.93 o 
  -7  -5   5       25.47       62.36     29.12 o 
  -6  -5   5        5.38      -27.56     18.37 o 
  -5  -5   5      325.19      420.74     35.90 o 
  -4  -5   5      616.80      720.91     48.57 o 
  -3  -5   5       11.62       13.38     13.20 o 
  -2  -5   5        5.89      -12.14     12.19 o 
  -1  -5   5        2.54        7.59     18.56 o 
   0  -5   5      188.61      169.61     33.65 o 
   1  -5   5     1947.19     2320.26    183.83 o 
   2  -5   5      736.81     1006.04     91.68 o 
   3  -5   5       10.06      -16.30     17.72 o 
   4  -5   5        1.48       -6.88     19.10 o 
   5  -5   5      200.83      227.08     42.55 o 
   6  -5   5      190.93      343.06     55.84 o 
   7  -5   5      169.08      238.45     47.96 o 
   8  -5   5       13.44        5.20     32.57 o 
   9  -5   5       23.43       57.10     38.94 o 
  10  -5   5       31.81       23.66     39.95 o 
 -10  -4   5      142.46      147.03     43.94 o 
  -9  -4   5      748.01      928.10     93.33 o 
  -8  -4   5      445.87      569.92     72.65 o 
  -7  -4   5       78.71       81.53     27.61 o 
  -6  -4   5        1.14       -2.70     20.59 o 
  -5  -4   5      218.70      214.66     25.83 o 
  -4  -4   5     1321.08     1348.55     78.47 o 
  -3  -4   5     1842.32     1854.80    133.54 o 
  -2  -4   5      107.81       89.71     16.68 o 
  -1  -4   5      181.11      185.94     30.51 o 
   0  -4   5      294.84      301.32     42.89 o 
   1  -4   5     1461.91     1819.31    146.92 o 
   2  -4   5     1174.22     1600.96    131.56 o 
   3  -4   5      713.82      917.91     85.74 o 
   4  -4   5      124.12      147.00     36.01 o 
   5  -4   5      125.98      167.42     38.94 o 
   6  -4   5      434.85      598.19     66.81 o 
   7  -4   5      630.07      708.03     75.62 o 
   8  -4   5      153.99      222.86     47.96 o 
   9  -4   5        9.30      -14.17     32.50 o 
  10  -4   5        9.96       -2.02     40.33 o 
 -11  -3   5        0.19        3.25     19.93 o 
 -10  -3   5       51.44       35.55     23.51 o 
  -9  -3   5      361.99      412.92     59.54 o 
  -8  -3   5       62.40       60.06     21.40 o 
  -7  -3   5      323.79      325.36     33.69 o 
  -6  -3   5       60.07       67.37     24.59 o 
  -5  -3   5      237.13      283.67     21.82 o 
  -4  -3   5      465.92      377.79     23.14 o 
  -3  -3   5      498.98      457.80     27.13 o 
  -2  -3   5      482.98      430.23     23.78 o 
  -1  -3   5     1864.71     1707.15    134.43 o 
   0  -3   5     1028.07     1029.33     87.16 o 
   1  -3   5      297.78      266.60     37.96 o 
   2  -3   5     2769.57     3596.05    271.63 o 
   3  -3   5     2299.43     3115.24    239.41 o 
   4  -3   5      143.98      164.34     34.22 o 
   5  -3   5        4.48      -16.50     17.11 o 
   6  -3   5      516.37      740.18     75.28 o 
   7  -3   5     1238.36     1576.47    136.49 o 
   8  -3   5      435.82      579.57     75.04 o 
   9  -3   5        1.33      -36.41     27.74 o 
  10  -3   5       93.76      153.18     50.72 o 
  11  -3   5       79.84       59.19     46.47 o 
 -11  -2   5        0.12       -3.01     20.95 o 
 -10  -2   5        0.63      -15.05     35.23 o 
  -9  -2   5       93.87       59.86     23.73 o 
  -8  -2   5       94.42       97.42     21.65 o 
  -7  -2   5       37.68       22.33     16.46 o 
  -6  -2   5      518.07      523.42     37.98 o 
  -5  -2   5        6.48       -5.48     10.53 o 
  -4  -2   5       56.72       32.43      9.25 o 
  -3  -2   5      197.93      185.32     21.68 o 
  -2  -2   5     2243.08     2306.03     99.60 o 
  -1  -2   5       27.15       14.24      5.79 o 
   0  -2   5        3.18        9.19     11.54 o 
   1  -2   5      570.25      488.83     62.07 o 
   2  -2   5     1703.95     1943.56    152.59 o 
   3  -2   5      644.75      861.24     51.22 o 
   4  -2   5     2385.51     3349.23    175.63 o 
   5  -2   5      507.46      622.06     41.89 o 
   6  -2   5      424.51      477.45     52.66 o 
   7  -2   5      206.78      265.54     30.72 o 
   8  -2   5      314.59      392.43     39.51 o 
   9  -2   5       30.91       44.54     21.20 o 
  10  -2   5      324.98      326.53     51.34 o 
  11  -2   5      160.04      133.56     32.84 o 
  12  -2   5       50.36       60.69     29.76 o 
 -11  -1   5        1.79        1.92     33.44 o 
 -10  -1   5        9.70       -3.70     18.47 o 
  -9  -1   5        0.26       -8.12     16.45 o 
  -8  -1   5       54.37       32.91     19.12 o 
  -7  -1   5      269.91      331.66     49.97 o 
  -6  -1   5     1065.65     1082.32     94.45 o 
  -5  -1   5      156.86      135.51     15.15 o 
  -4  -1   5       83.07       83.04      9.59 o 
  -3  -1   5      126.62      136.99     14.36 o 
  -2  -1   5       10.56        7.28      7.91 o 
  -1  -1   5      178.30      166.76     16.31 o 
   0  -1   5     4174.57     4061.99    208.27 o 
   1  -1   5     2104.55     2396.45    125.39 o 
   2  -1   5      151.76      179.64     16.39 o 
   3  -1   5        5.99       -6.15      9.81 o 
   4  -1   5     1971.85     2778.46    146.83 o 
   5  -1   5      650.69      754.33     47.80 o 
   6  -1   5     1232.22     1414.40     81.98 o 
   7  -1   5      346.53      326.45     33.81 o 
   8  -1   5        1.94      -10.74     16.60 o 
   9  -1   5      452.42      515.09     47.12 o 
  10  -1   5      229.67      246.55     46.99 o 
  11  -1   5      315.94      268.76     51.77 o 
  12  -1   5       92.05       70.06     39.82 o 
 -11   0   5        0.28      -29.83     33.11 o 
 -10   0   5        4.23      -21.87     26.49 o 
  -9   0   5      112.87      104.54     24.73 o 
  -8   0   5       26.84       -3.80     15.06 o 
  -7   0   5      853.08      934.84     96.89 o 
  -6   0   5       48.32       44.08     15.42 o 
  -5   0   5       99.49       82.29     13.19 o 
  -4   0   5      119.79      121.50     11.09 o 
  -3   0   5     1839.65     1637.55     72.23 o 
  -2   0   5     2868.89     2750.49    117.18 o 
  -1   0   5      717.51      732.05     42.66 o 
   0   0   5     2228.52     2042.29    107.44 o 
   1   0   5      509.86      553.68     33.62 o 
   2   0   5       45.04       57.71     15.91 o 
   3   0   5     1216.67     1311.36     72.73 o 
   4   0   5      150.28      152.53     19.36 o 
   5   0   5     6841.33     8861.03    451.68 o 
   6   0   5      198.68      168.84     22.98 o 
   7   0   5       30.69       10.65     15.45 o 
   8   0   5      993.94      951.18     61.28 o 
   9   0   5        1.94      -41.05     27.37 o 
  10   0   5      161.53      158.30     44.44 o 
  11   0   5      689.30      637.13     71.13 o 
  12   0   5       86.01       68.13     41.51 o 
  13   0   5        5.91      -10.60     38.27 o 
 -11   1   5        7.91      -28.45     33.17 o 
 -10   1   5        0.89      -25.21     30.51 o 
  -9   1   5      305.61      374.33     39.69 o 
  -8   1   5      245.24      288.80     38.93 o 
  -7   1   5      255.48      278.61     32.48 o 
  -6   1   5      111.32      112.00     16.47 o 
  -5   1   5      256.18      234.19     20.35 o 
  -4   1   5       77.67       44.54     18.53 o 
  -3   1   5     4079.21     3567.73    186.00 o 
  -2   1   5     5121.24     4428.41    227.03 o 
  -1   1   5      437.87      440.51     28.62 o 
   0   1   5       20.01       10.10      8.61 o 
   1   1   5      136.18      142.85     20.25 o 
   2   1   5        0.52        0.02      6.77 o 
   3   1   5        0.36        1.17      7.99 o 
   4   1   5     2133.55     2177.43    139.48 o 
   5   1   5     1757.60     1839.94    101.38 o 
   6   1   5       51.93       29.57     15.20 o 
   7   1   5       18.98      -12.43     14.99 o 
   8   1   5      756.73      763.50     71.84 o 
   9   1   5      222.26      196.91     44.00 o 
  10   1   5       81.54       55.95     38.61 o 
  11   1   5      191.90      183.68     50.38 o 
  12   1   5      111.41       84.33     38.98 o 
  13   1   5       36.40       18.76     39.28 o 
 -11   2   5        1.00      -42.31     28.21 o 
 -10   2   5       13.17       16.77     34.83 o 
  -9   2   5      163.65      177.98     41.57 o 
  -8   2   5      514.71      566.24     61.85 o 
  -7   2   5      717.88      729.86     40.78 o 
  -6   2   5      132.02      131.78     17.57 o 
  -5   2   5      196.58      165.62     18.34 o 
  -4   2   5      463.47      427.74     31.82 o 
  -3   2   5     2038.42     1812.52     98.61 o 
  -2   2   5     2279.15     2394.90    126.64 o 
  -1   2   5       22.74       32.61     10.19 o 
   0   2   5      139.32      157.79     14.42 o 
   1   2   5      908.37      850.39     84.26 o 
   2   2   5     1137.85      994.83    113.71 o 
   3   2   5     2313.14     1945.23    103.01 o 
   4   2   5      789.70      765.93     46.52 o 
   5   2   5      494.26      496.20     34.52 o 
   6   2   5      464.15      386.72     35.19 o 
   7   2   5      184.96      208.22     39.52 o 
   8   2   5      791.70      747.24     71.47 o 
   9   2   5      989.21      914.47     83.85 o 
  10   2   5       41.16       23.66     34.62 o 
  11   2   5      234.84      255.90     52.61 o 
  12   2   5      145.97      112.11     42.79 o 
  13   2   5       80.37       63.11     43.94 o 
 -11   3   5       18.84       25.07     38.88 o 
 -10   3   5        2.96       23.89     35.60 o 
  -9   3   5      140.99      144.54     44.24 o 
  -8   3   5     1153.85     1284.62     77.89 o 
  -7   3   5     2334.96     2669.57    143.92 o 
  -6   3   5      479.35      496.81     31.02 o 
  -5   3   5        6.36      -11.83     11.18 o 
  -4   3   5      145.14      136.54     18.98 o 
  -3   3   5      438.72      430.98     60.33 o 
  -2   3   5     7784.86    10121.40    512.57 o 
  -1   3   5     1785.19     1954.29    104.62 o 
   0   3   5     1512.40     1709.61    156.90 o 
   1   3   5     1762.30     1836.20    197.70 o 
   2   3   5      888.59      945.96     52.51 o 
   3   3   5      432.60      408.79     43.49 o 
   4   3   5     1145.20      976.92     66.49 o 
   5   3   5      876.14      897.69     53.75 o 
   6   3   5      257.11      265.76     26.36 o 
   7   3   5       46.24       12.65     25.21 o 
   8   3   5      840.56      884.91     81.42 o 
   9   3   5      745.43      715.25     73.22 o 
  10   3   5        4.73      -23.93     31.49 o 
  11   3   5        7.30      -50.21     33.47 o 
  12   3   5        1.09      -38.33     40.05 o 
  13   3   5       50.23       96.55     49.68 o 
 -10   4   5        3.05      -22.75     34.59 o 
  -9   4   5      148.27      204.51     50.05 o 
  -8   4   5      559.83      637.63     50.82 o 
  -7   4   5     1594.09     1913.28    108.79 o 
  -6   4   5     1146.45     1429.81     97.80 o 
  -5   4   5        4.46      -25.45     18.46 o 
  -4   4   5      678.57      702.99     46.94 o 
  -3   4   5     4786.06     5852.42    301.51 o 
  -2   4   5     1430.65     1943.66     85.32 o 
  -1   4   5      768.98      924.03     43.35 o 
   0   4   5       65.52       76.80      9.53 o 
   1   4   5     2227.58     2811.82    158.36 o 
   2   4   5     4457.08     4936.64    205.93 o 
   3   4   5     5321.31     6061.38    307.62 o 
   4   4   5     3146.01     3694.90    190.58 o 
   5   4   5      730.15      699.23     43.80 o 
   6   4   5      591.46      523.67     36.06 o 
   7   4   5       21.39       14.65     23.52 o 
   8   4   5      107.60      135.86     35.94 o 
   9   4   5     1676.31     1693.76    138.89 o 
  10   4   5      240.88      234.88     53.05 o 
  11   4   5       30.32      -13.36     36.11 o 
  12   4   5       10.06       43.53     47.58 o 
  13   4   5       40.30       50.01     50.65 o 
 -10   5   5        1.09        8.50     39.38 o 
  -9   5   5      191.24      216.92     53.96 o 
  -8   5   5      703.72      782.81     57.55 o 
  -7   5   5      245.64      336.52     49.60 o 
  -6   5   5      391.87      412.12     43.42 o 
  -5   5   5      948.54      903.60     80.58 o 
  -4   5   5      192.79      182.20     31.25 o 
  -3   5   5      389.43      403.01     47.24 o 
  -2   5   5      745.80     1006.79     47.17 o 
  -1   5   5     1683.68     2154.89     94.06 o 
   0   5   5     1807.44     2246.20     97.41 o 
   1   5   5     3243.46     4002.24    187.76 o 
   2   5   5     4823.87     6306.70    263.08 o 
   3   5   5       34.68       35.68     12.27 o 
   4   5   5     4202.40     4716.92    198.34 o 
   5   5   5     3875.91     4491.20    231.05 o 
   6   5   5     1150.12     1201.83     68.89 o 
   7   5   5      444.87      431.30     49.43 o 
   8   5   5     1031.63     1092.93     95.36 o 
   9   5   5     1472.12     1466.97    124.07 o 
  10   5   5      197.36      156.79     45.83 o 
  11   5   5       25.47      -48.79     32.53 o 
  12   5   5      251.14      227.08     62.40 o 
  13   5   5       13.81       17.35     50.15 o 
  -9   6   5       41.66       17.56     36.53 o 
  -8   6   5      142.72      179.98     34.46 o 
  -6   6   5        1.83      -10.66     26.05 o 
  -5   6   5      306.09      247.94     41.84 o 
  -4   6   5      621.91      598.63     60.50 o 
  -3   6   5        4.41      -12.25     19.14 o 
  -2   6   5      156.97      142.80     16.89 o 
  -1   6   5       21.84       12.38     10.61 o 
   0   6   5      306.99      311.49     32.28 o 
   1   6   5       85.56      100.28     16.42 o 
   2   6   5     5252.74     6474.50    333.09 o 
   3   6   5     1104.88     1253.82     97.75 o 
   4   6   5      298.01      334.61     30.34 o 
   5   6   5      289.06      316.85     31.14 o 
   6   6   5      219.55      218.64     18.61 o 
   7   6   5     1978.03     2206.78    172.26 o 
   8   6   5      677.26      585.54     62.32 o 
   9   6   5      135.31      201.33     44.41 o 
  10   6   5      424.35      501.15     68.94 o 
  11   6   5      656.14      491.57     70.25 o 
  12   6   5      279.57      338.17     67.82 o 
  13   6   5       29.79      120.51     54.20 o 
  -9   7   5       36.65       20.93     32.43 o 
  -8   7   5        1.62      -36.88     29.78 o 
  -7   7   5        0.48      -38.05     25.37 o 
  -6   7   5       39.14       23.25     28.55 o 
  -5   7   5        3.66      -24.40     19.37 o 
  -4   7   5      819.73      766.13     73.15 o 
  -3   7   5      177.63       99.38     32.09 o 
  -2   7   5       11.12       22.76     12.65 o 
  -1   7   5        7.78        4.55     10.70 o 
   0   7   5      192.00      208.34     22.51 o 
   1   7   5      372.78      285.94     48.50 o 
   2   7   5     1551.47     1462.86    135.01 o 
   3   7   5     1920.85     2092.72    139.51 o 
   4   7   5      178.01      196.08     24.35 o 
   5   7   5      178.35      196.20     25.36 o 
   6   7   5     1498.67     1491.33     87.12 o 
   7   7   5     2129.34     2147.56    120.86 o 
   8   7   5      258.18      263.47     39.91 o 
   9   7   5      106.63      191.21     43.26 o 
  10   7   5      120.97      138.33     43.19 o 
  11   7   5       67.46       78.39     40.46 o 
  12   7   5      272.86      274.70     59.77 o 
  13   7   5      433.24      411.56     74.98 o 
  -8   8   5        6.82      -12.58     31.67 o 
  -7   8   5      117.19      205.46     46.63 o 
  -6   8   5       34.38       26.69     32.03 o 
  -4   8   5       49.73       39.82     27.37 o 
  -3   8   5     1051.77     1037.73     93.20 o 
  -2   8   5       16.53        1.02     14.04 o 
  -1   8   5      446.75      394.81     32.52 o 
   0   8   5       32.70       37.65     15.01 o 
   1   8   5      868.66      916.77     68.36 o 
   2   8   5        9.76       -8.93     12.26 o 
   3   8   5       45.65       53.28     16.68 o 
   4   8   5        0.75      -12.74     13.63 o 
   5   8   5        1.35       -5.13     15.47 o 
   6   8   5      161.80      161.88     27.22 o 
   7   8   5     1115.78     1217.24     75.57 o 
   8   8   5      200.68      273.42     77.38 o 
   9   8   5       69.12       80.98     25.51 o 
  10   8   5       38.70       26.69     36.14 o 
  11   8   5        1.16       13.09     37.36 o 
  12   8   5      145.10      205.52     55.45 o 
  13   8   5      353.94      335.44     69.92 o 
  -7   9   5       70.13      149.87     54.47 o 
  -5   9   5       59.84        5.33     31.05 o 
  -4   9   5        3.58      -25.82     25.92 o 
  -3   9   5      146.98       56.59     33.38 o 
  -2   9   5      260.47      277.65     89.85 o 
  -1   9   5      696.90      621.52     43.78 o 
   0   9   5      183.28      169.88     22.72 o 
   1   9   5       18.66        0.68     14.35 o 
   2   9   5      237.13      203.61     26.52 o 
   3   9   5       81.87       89.24     23.78 o 
   4   9   5      171.54      182.50     26.02 o 
   5   9   5      131.37      124.72     25.37 o 
   6   9   5      150.85      160.66     27.87 o 
   7   9   5        7.06        0.33     20.60 o 
   8   9   5      126.09      106.94     28.18 o 
   9   9   5       25.97       -2.06     21.91 o 
  10   9   5       48.12       31.98     27.01 o 
  11   9   5       37.71       26.26     35.94 o 
  12   9   5       35.73       24.57     43.26 o 
  -7  10   5        2.68       26.98     67.02 o 
  -5  10   5      264.86      121.39     43.36 o 
  -4  10   5        0.73      -22.31     27.40 o 
  -3  10   5       42.28      -15.66     28.92 o 
  -2  10   5       23.78       26.79     19.54 o 
  -1  10   5      879.20      865.20     57.07 o 
   0  10   5      559.63      495.69     38.92 o 
   1  10   5        3.46        4.28     25.23 o 
   2  10   5      405.84      360.65     38.28 o 
   3  10   5      281.27      247.49     29.64 o 
   4  10   5        0.43       -9.14     16.06 o 
   5  10   5       10.50       -6.24     18.65 o 
   6  10   5        2.18        3.68     19.85 o 
   7  10   5       26.46       30.60     22.83 o 
   8  10   5      149.22      175.97     31.58 o 
   9  10   5      101.91       60.71     26.14 o 
  10  10   5      107.05       90.32     45.15 o 
  11  10   5       30.14       13.06     37.29 o 
  -4  11   5       51.80       23.59     34.12 o 
  -3  11   5        7.10       10.70     31.32 o 
  -2  11   5       87.69       19.61     33.41 o 
  -1  11   5      677.25      699.45     65.06 o 
   0  11   5     1234.56     1155.82     72.58 o 
   1  11   5      243.16      250.69     31.75 o 
   2  11   5       36.21       22.24     18.65 o 
   3  11   5       10.20       -2.40     36.29 o 
   4  11   5       31.90       54.60     20.93 o 
   5  11   5      189.75      164.29     29.93 o 
   6  11   5       68.33       43.51     23.40 o 
   7  11   5        4.42      -36.01     24.01 o 
   8  11   5      150.61      168.42     33.89 o 
   9  11   5        6.08      -31.55     24.71 o 
  10  11   5      174.06      127.83     34.42 o 
  11  11   5       17.98       19.88     29.48 o 
  -2  12   5       47.10       45.83     37.39 o 
  -1  12   5      322.82      291.27     66.93 o 
   0  12   5      322.69      306.80     36.77 o 
   1  12   5      134.05       93.39     49.10 o 
   2  12   5      201.56      271.00     34.10 o 
   3  12   5      226.83      192.72     50.42 o 
   4  12   5       24.23       20.63     20.79 o 
   5  12   5      158.25      118.74     28.93 o 
   6  12   5      298.97      275.45     39.21 o 
   7  12   5       74.13       66.33     29.08 o 
   8  12   5       15.24       26.36     27.77 o 
   9  12   5       24.03       28.97     29.06 o 
  10  12   5      110.68      110.90     34.48 o 
  -1  13   5       39.08       24.30     30.07 o 
   0  13   5       14.93       26.66     32.33 o 
   1  13   5       98.12      123.58     41.95 o 
   2  13   5       62.34       10.80     31.55 o 
   3  13   5       45.53       61.62     36.58 o 
   4  13   5      180.15      204.57     45.02 o 
   5  13   5       51.65       73.50     39.72 o 
   6  13   5       33.01       10.22     39.55 o 
   7  13   5       97.75       94.05     47.72 o 
   8  13   5       75.84       38.23     42.96 o 
   1  14   5        0.76        9.68     35.33 o 
   2  14   5       31.44       14.04     38.27 o 
   3  14   5      148.15      118.96     45.66 o 
   4  14   5      166.21      160.87     46.84 o 
   5  14   5        7.68      -28.18     35.47 o 
   6  14   5        0.60      -35.06     37.18 o 
  -4  -9   6       45.20       83.12     42.01 o 
  -3  -9   6        0.36       11.60     22.77 o 
  -2  -9   6        1.69      -11.72     22.04 o 
  -1  -9   6       14.50       -1.05     25.39 o 
   0  -9   6       98.57      130.37     31.63 o 
   1  -9   6       72.62       96.04     36.24 o 
   2  -9   6        0.06      -11.78     24.84 o 
   3  -9   6       39.36       35.23     32.67 o 
  -6  -8   6       29.37       25.92     32.53 o 
  -5  -8   6      173.15      274.66     83.03 o 
  -4  -8   6      170.60      345.36     58.71 o 
  -3  -8   6       13.09       43.50     23.21 o 
  -2  -8   6        1.95      -10.15     19.78 o 
  -1  -8   6       17.01       12.18     21.82 o 
   0  -8   6      113.86      214.83     47.25 o 
   1  -8   6      270.91      316.85     52.58 o 
   2  -8   6       51.06       82.11     31.42 o 
   3  -8   6       16.10       20.18     24.23 o 
   4  -8   6        1.82      -22.27     26.05 o 
   5  -8   6       74.86       74.07     34.52 o 
  -7  -7   6        5.90       29.66     28.08 o 
  -6  -7   6       49.14       50.42     30.37 o 
  -5  -7   6      267.46      415.27     43.72 o 
  -4  -7   6      422.30      553.07     44.66 o 
  -3  -7   6      136.73      148.87     27.44 o 
  -2  -7   6        6.58       13.96     30.81 o 
  -1  -7   6       68.32       92.05     23.93 o 
   0  -7   6       11.80       -3.75     26.26 o 
   1  -7   6      231.59      252.93     45.66 o 
   2  -7   6      413.47      588.78     66.98 o 
   3  -7   6       19.04       31.62     24.70 o 
   4  -7   6       48.97       16.43     27.84 o 
   5  -7   6       88.06      169.00     45.32 o 
   6  -7   6      430.10      581.15     77.81 o 
   7  -7   6      120.32      203.46     49.84 o 
  -8  -6   6       27.17       12.62     30.74 o 
  -7  -6   6        3.34       -3.98     21.67 o 
  -6  -6   6        5.08      -32.85     21.90 o 
  -5  -6   6      134.31      186.47     29.23 o 
  -4  -6   6      705.01      852.10     70.84 o 
  -3  -6   6      312.27      368.72     37.52 o 
  -2  -6   6       38.92       18.07     18.31 o 
  -1  -6   6       21.57       28.95     22.31 o 
   0  -6   6      109.75      160.50     39.38 o 
   1  -6   6      204.93      248.04     46.00 o 
   2  -6   6      402.52      453.88     62.42 o 
   3  -6   6        4.48       -2.33     24.13 o 
   4  -6   6        5.60        1.15     21.87 o 
   5  -6   6       65.24      168.46     40.93 o 
   6  -6   6      439.42      726.69     88.51 o 
   7  -6   6      266.42      512.52     72.75 o 
   8  -6   6       22.37       17.48     36.92 o 
  -9  -5   6      122.67      167.25     46.20 o 
  -8  -5   6      219.53      277.50     50.99 o 
  -7  -5   6        0.56       -3.41     22.78 o 
  -6  -5   6        1.76      -11.44     18.60 o 
  -5  -5   6      837.98     1009.62     93.67 o 
  -4  -5   6      963.37     1046.67     65.97 o 
  -3  -5   6       93.71      128.37     23.67 o 
  -2  -5   6       43.85       19.50     15.66 o 
  -1  -5   6        9.67       20.05     21.70 o 
   0  -5   6      323.39      374.44     52.84 o 
   1  -5   6       50.71       49.71     28.11 o 
   2  -5   6      408.62      461.70     54.83 o 
   3  -5   6      355.34      455.36     54.06 o 
   4  -5   6      292.34      322.62     51.46 o 
   5  -5   6        9.20       12.01     27.87 o 
   6  -5   6       78.35      114.71     36.04 o 
   7  -5   6      791.23     1066.48    104.27 o 
   8  -5   6       78.19      193.23     49.34 o 
   9  -5   6        1.91        3.71     36.11 o 
 -10  -4   6        2.43      -10.93     27.67 o 
  -9  -4   6       77.14       69.45     35.33 o 
  -8  -4   6       21.86       11.81     25.99 o 
  -7  -4   6        3.41       19.57     26.39 o 
  -6  -4   6       52.24       33.71     27.37 o 
  -5  -4   6      421.93      458.63     53.68 o 
  -4  -4   6     1322.99     1354.70    161.05 o 
  -3  -4   6      411.19      389.37     37.10 o 
  -2  -4   6        7.08       -4.16     13.00 o 
  -1  -4   6        0.70       -5.13     15.66 o 
   0  -4   6      538.85      505.43     54.33 o 
   1  -4   6      133.10      136.10     33.34 o 
   2  -4   6      581.60      796.57     77.74 o 
   3  -4   6      211.95      282.93     45.29 o 
   4  -4   6        1.17      -12.38     20.99 o 
   5  -4   6      784.56     1076.84    100.96 o 
   6  -4   6      436.57      559.36     65.63 o 
   7  -4   6      366.62      584.16     76.60 o 
   8  -4   6      339.09      591.38     80.41 o 
   9  -4   6       10.61       -4.83     33.34 o 
  10  -4   6       26.00        4.99     37.83 o 
 -10  -3   6        0.07       -6.04     29.73 o 
  -9  -3   6        1.68      -19.74     25.24 o 
  -8  -3   6       26.41       24.26     29.66 o 
  -7  -3   6       41.00       24.26     25.07 o 
  -6  -3   6        0.37      -22.42     14.95 o 
  -5  -3   6      107.07      122.26     33.44 o 
  -4  -3   6       13.44       -3.82     12.80 o 
  -3  -3   6       91.18       85.92     17.07 o 
  -2  -3   6       29.56       38.20     19.03 o 
  -1  -3   6        0.62      -19.23     12.82 o 
   0  -3   6      276.82      247.06     38.34 o 
   2  -3   6       38.99       34.49     21.16 o 
   3  -3   6      329.17      442.77     56.82 o 
   4  -3   6      230.07      336.25     50.86 o 
   5  -3   6       39.34       31.28     26.69 o 
   6  -3   6       68.16       82.41     30.84 o 
   7  -3   6      428.52      549.91     64.31 o 
   8  -3   6       80.85       90.14     36.45 o 
   9  -3   6       16.91      -21.90     26.02 o 
  10  -3   6      231.08      262.31     59.87 o 
  11  -3   6      208.83      232.52     57.47 o 
 -10  -2   6       20.90      -29.43     19.62 o 
  -9  -2   6       84.64       69.06     23.85 o 
  -8  -2   6       38.47       16.13     18.83 o 
  -7  -2   6       88.70       96.65     21.85 o 
  -6  -2   6       55.07       49.99     17.13 o 
  -5  -2   6        6.05      -14.31     11.55 o 
  -4  -2   6      974.54      952.56     46.40 o 
  -3  -2   6      763.34      642.27     40.28 o 
  -2  -2   6       28.52        9.21      6.92 o 
   0  -2   6       24.34       25.82     16.67 o 
   1  -2   6       24.10       -0.94     16.74 o 
   2  -2   6      288.07      379.91     44.54 o 
   3  -2   6       20.74       14.68     18.76 o 
   4  -2   6      130.87      166.91     33.91 o 
   5  -2   6      266.51      260.69     43.67 o 
   6  -2   6       42.26       32.80     28.31 o 
   7  -2   6       56.86       62.63     30.03 o 
   8  -2   6        4.67        8.20     29.70 o 
   9  -2   6       51.76       32.50     27.00 o 
  10  -2   6      330.07      388.21     66.00 o 
  11  -2   6       98.20       77.99     42.96 o 
 -10  -1   6        1.96      -12.61     19.95 o 
  -9  -1   6      206.58      190.56     31.18 o 
  -8  -1   6      605.70      632.10     47.52 o 
  -7  -1   6      103.85      136.14     25.95 o 
  -6  -1   6       22.18       12.98     14.01 o 
  -5  -1   6       62.67       65.59     16.72 o 
  -4  -1   6     1020.37      947.02     46.14 o 
  -3  -1   6      164.07      125.11     10.95 o 
  -2  -1   6      194.97      179.12     29.95 o 
  -1  -1   6       39.42       48.85     11.09 o 
   0  -1   6       51.96       39.89     10.30 o 
   1  -1   6     1429.97     1723.85     92.82 o 
   2  -1   6     2009.11     2470.64    130.46 o 
   3  -1   6       31.54       28.40     11.36 o 
   4  -1   6      133.03      167.92     21.74 o 
   5  -1   6     1463.94     1931.54    107.90 o 
   6  -1   6        5.57        3.03     19.14 o 
   7  -1   6      290.59      313.98     35.25 o 
   8  -1   6        0.69      -20.45     18.41 o 
   9  -1   6       10.13       -0.43     19.13 o 
  10  -1   6      181.98      159.27     30.26 o 
  11  -1   6       86.51       36.56     35.94 o 
  12  -1   6        0.50      -18.96     22.07 o 
 -11   0   6       14.04       -8.67     33.14 o 
 -10   0   6        0.85      -21.28     18.48 o 
  -9   0   6      251.96      307.41     38.21 o 
  -8   0   6      650.60      701.87     64.75 o 
  -7   0   6      530.59      559.24     42.83 o 
  -6   0   6      223.76      202.13     41.78 o 
  -5   0   6      122.83       94.79     14.63 o 
  -4   0   6      107.53       72.73     12.53 o 
  -3   0   6     4069.60     3588.10    152.45 o 
  -2   0   6     2395.63     2037.94     88.94 o 
  -1   0   6      149.79      129.78     15.50 o 
   0   0   6      426.19      434.60     29.07 o 
   1   0   6      535.81      489.11     38.91 o 
   2   0   6     3966.34     3782.32    195.61 o 
   3   0   6     3563.16     4029.21    208.82 o 
   4   0   6      591.51      599.52     71.96 o 
   5   0   6       29.91       11.21     17.90 o 
   6   0   6      123.90      139.95     23.28 o 
   7   0   6      698.14      693.36     49.06 o 
   8   0   6        4.30      -12.25     18.11 o 
   9   0   6       81.79       28.59     22.26 o 
  10   0   6       22.50       -6.40     18.47 o 
  11   0   6        7.43       18.50     23.81 o 
  12   0   6       63.06       23.80     28.92 o 
 -10   1   6        6.42       22.91     29.63 o 
  -9   1   6       59.62       66.53     23.46 o 
  -8   1   6      518.22      622.61     52.28 o 
  -7   1   6     1222.16     1293.69     78.49 o 
  -6   1   6       56.63       51.86     14.18 o 
  -5   1   6       56.57       43.49     11.80 o 
  -4   1   6      481.99      356.46     30.43 o 
  -3   1   6     1101.62      996.72     59.03 o 
  -2   1   6     1956.65     1599.57     70.53 o 
   0   1   6      253.32      227.61     18.76 o 
   1   1   6     1102.14     1017.22     57.70 o 
   2   1   6     2106.20     1865.78    150.05 o 
   3   1   6     4411.36     4551.25    234.52 o 
   4   1   6      656.05      600.95     39.87 o 
   5   1   6        2.83      -19.67     18.74 o 
   6   1   6      380.93      414.29     33.50 o 
   7   1   6     1218.32     1166.60     71.41 o 
   8   1   6      711.50      756.11     53.14 o 
   9   1   6       35.98       12.29     20.59 o 
  10   1   6      204.51      153.14     29.96 o 
  11   1   6       23.64       -5.85     23.14 o 
  12   1   6        9.41       14.68     24.57 o 
  13   1   6      254.60      232.10     38.80 o 
 -10   2   6        1.22      -22.78     28.75 o 
  -9   2   6      180.37      240.68     47.45 o 
  -8   2   6      385.78      522.30     46.40 o 
  -7   2   6      619.57      625.88     37.67 o 
  -6   2   6      536.38      539.18     32.90 o 
  -5   2   6        2.24      -14.01      9.34 o 
  -4   2   6      216.77      227.53     32.80 o 
  -3   2   6     2664.03     2396.48    128.96 o 
  -2   2   6     5551.20     4899.89    252.66 o 
  -1   2   6      695.12      568.62     36.93 o 
   0   2   6        3.93        5.08      7.65 o 
   1   2   6     1784.60     1739.23     93.46 o 
   2   2   6      519.30      391.22     27.02 o 
   3   2   6     1517.80     1102.31     62.38 o 
   4   2   6      615.05      509.48     34.19 o 
   5   2   6      539.57      502.07     36.13 o 
   6   2   6      421.54      436.18     39.16 o 
   7   2   6       81.22       62.05     19.32 o 
   8   2   6      623.48      611.39     45.60 o 
   9   2   6      350.63      378.45     39.66 o 
  10   2   6      151.53       79.81     26.88 o 
  11   2   6       57.77       18.49     39.52 o 
  12   2   6       26.75        5.10     38.07 o 
  13   2   6      148.38      178.59     54.77 o 
 -10   3   6        1.11      -24.84     34.22 o 
  -9   3   6        9.50      -42.08     31.14 o 
  -8   3   6      101.98       72.44     22.55 o 
  -7   3   6      494.99      523.18     36.40 o 
  -6   3   6      646.52      625.62     55.57 o 
  -5   3   6       10.15      -10.64     12.42 o 
  -4   3   6      778.71      819.81     74.69 o 
  -3   3   6     1806.10     2052.03    112.32 o 
  -2   3   6     1469.32     1743.09    145.31 o 
  -1   3   6     4855.19     5881.53    301.05 o 
   0   3   6      360.42      357.83     34.86 o 
   1   3   6      810.83      819.63    123.57 o 
   2   3   6     4310.30     4236.26    371.86 o 
   3   3   6      878.27      627.38     79.62 o 
   4   3   6     1037.32      860.25     51.03 o 
   5   3   6     1236.49     1190.40    115.35 o 
   6   3   6       17.97        4.63     12.80 o 
   7   3   6       22.07       14.76     14.41 o 
   8   3   6     1719.65     1687.67     97.53 o 
   9   3   6     1642.25     1566.50     92.82 o 
  10   3   6       41.63       33.48     37.69 o 
  11   3   6       33.64      -27.81     37.26 o 
  12   3   6      134.73       96.99     44.92 o 
  13   3   6      173.27      171.64     56.96 o 
 -10   4   6        6.27      -50.26     33.51 o 
  -9   4   6       59.12       23.25     39.15 o 
  -8   4   6      147.92      142.72     31.82 o 
  -7   4   6      297.13      341.11     47.80 o 
  -6   4   6      272.22      298.02     34.90 o 
  -5   4   6      345.33      360.76     34.65 o 
  -4   4   6      271.13      203.68     24.40 o 
  -3   4   6      195.12      251.90     30.32 o 
  -2   4   6      788.33      935.51     57.05 o 
  -1   4   6     1478.99     1862.74    102.00 o 
   0   4   6      858.80     1135.44     67.60 o 
   1   4   6     2378.96     3391.99    176.11 o 
   2   4   6      901.53      802.34     46.39 o 
   3   4   6      165.72      143.31     16.44 o 
   4   4   6     3339.56     3812.52    197.34 o 
   5   4   6     3793.11     4264.41    220.95 o 
   6   4   6      336.66      326.28     49.33 o 
   7   4   6     1478.60     1314.57     77.36 o 
   8   4   6      784.36      746.76     50.33 o 
   9   4   6      265.00      342.83     54.53 o 
  10   4   6      204.89      211.32     51.03 o 
  11   4   6      119.08      115.62     48.09 o 
  12   4   6      342.02      411.29     73.09 o 
  13   4   6      245.06      217.60     63.11 o 
 -10   5   6       38.13       53.39     44.48 o 
  -9   5   6       36.44       15.36     29.70 o 
  -8   5   6       60.80       72.66     27.84 o 
  -7   5   6      168.98      182.53     34.44 o 
  -6   5   6      132.84      112.48     34.32 o 
  -5   5   6      259.79      230.22     41.10 o 
  -4   5   6      314.30      383.16     47.07 o 
  -3   5   6     1107.32     1418.06     82.85 o 
  -2   5   6        1.14       -3.98     12.00 o 
  -1   5   6      259.55      324.27     33.84 o 
   0   5   6      227.58      285.77     23.81 o 
   1   5   6      185.46      216.46     17.79 o 
   2   5   6      418.81      546.36     42.54 o 
   3   5   6      587.28      494.56     90.97 o 
   4   5   6       15.33        1.18      8.07 o 
   5   5   6     1231.49     1335.89     75.96 o 
   6   5   6     2962.07     3131.48    271.36 o 
   7   5   6      471.95      489.07     36.62 o 
   8   5   6      237.20      273.83     30.62 o 
   9   5   6      314.50      401.14     57.90 o 
  10   5   6      214.71      157.12     47.58 o 
  11   5   6      191.10      188.20     53.15 o 
  12   5   6      415.71      398.87     71.94 o 
  13   5   6      172.94      112.34     54.10 o 
  -9   6   6       10.90        8.33     27.04 o 
  -8   6   6      132.54      105.94     31.26 o 
  -7   6   6      372.36      583.18     57.28 o 
  -6   6   6      133.43       57.74     33.88 o 
  -5   6   6        3.79       -4.39     25.61 o 
  -4   6   6       86.95       55.99     25.78 o 
  -3   6   6       60.56       25.68     24.70 o 
  -2   6   6      278.86      325.62     45.73 o 
  -1   6   6        0.20        0.16      8.26 o 
   0   6   6      186.25      246.44     20.34 o 
   1   6   6     1363.43     1440.04     65.29 o 
   2   6   6      359.34      311.30     25.52 o 
   3   6   6     4171.94     4847.73    204.41 o 
   4   6   6     1125.12     1262.33     73.88 o 
   5   6   6      397.20      381.50     38.11 o 
   6   6   6      352.22      416.62     51.59 o 
   7   6   6      263.34      272.94     45.15 o 
   8   6   6      437.20      469.43     61.75 o 
   9   6   6       91.61       81.77     38.23 o 
  10   6   6        3.43       -4.79     33.71 o 
  11   6   6      601.19      609.94     69.88 o 
  12   6   6      389.89      485.49     75.31 o 
  13   6   6       78.11      110.35     50.01 o 
  -9   7   6        0.70      -26.67     32.07 o 
  -8   7   6       18.28        1.64     29.32 o 
  -7   7   6      195.00      334.74     48.01 o 
  -6   7   6      344.77      215.71     46.44 o 
  -5   7   6       21.29       -4.25     27.61 o 
  -4   7   6        2.15        6.04     25.07 o 
  -3   7   6      237.72      198.63     41.78 o 
  -2   7   6      271.95      278.71     47.55 o 
  -1   7   6      718.90      945.40     58.12 o 
   0   7   6      423.26      497.58     35.58 o 
   1   7   6       43.02       48.69     24.48 o 
   2   7   6     1725.97     1967.70    109.22 o 
   3   7   6      518.59      637.93     44.02 o 
   4   7   6      554.98      605.55     42.93 o 
   5   7   6     1678.70     2031.67    113.61 o 
   6   7   6      259.83      289.99     32.54 o 
   7   7   6     1014.99     1038.77     91.38 o 
   8   7   6      177.50      144.94     40.63 o 
   9   7   6      191.26      206.23     46.54 o 
  10   7   6       24.36       33.11     32.70 o 
  11   7   6       19.88      -11.61     33.54 o 
  12   7   6      284.94      229.07     55.11 o 
  13   7   6      288.46      410.11     77.04 o 
  -8   8   6       36.57       82.35     41.50 o 
  -5   8   6       55.85        9.62     30.88 o 
  -4   8   6      259.13      180.24     42.05 o 
  -3   8   6       78.04       55.68     32.19 o 
  -2   8   6      143.20      104.31     36.31 o 
  -1   8   6     3534.27     4020.94    302.81 o 
   0   8   6      594.85      717.03     60.45 o 
   1   8   6       31.84       33.88     18.54 o 
   2   8   6       15.40        2.90     21.29 o 
   3   8   6       91.42      121.62     21.50 o 
   4   8   6     2009.57     1955.73    148.82 o 
   5   8   6      852.18      913.08     59.84 o 
   6   8   6       60.15       24.13     19.43 o 
   7   8   6       73.92      100.33     24.26 o 
   8   8   6        7.17       -7.51     19.82 o 
   9   8   6      112.16       85.95     39.31 o 
  10   8   6      316.18      325.59     56.86 o 
  11   8   6      255.32      186.92     53.49 o 
  12   8   6       45.11      123.68     49.14 o 
  13   8   6      188.15      208.12     63.11 o 
  -7   9   6      131.21      258.40     64.01 o 
  -5   9   6      227.44      159.18     45.02 o 
  -4   9   6        3.93      -16.20     30.00 o 
  -3   9   6       37.97       -1.86     30.03 o 
  -2   9   6      155.99       98.57     34.32 o 
  -1   9   6      978.61     1045.33     64.78 o 
   0   9   6      846.31      886.74     79.09 o 
   1   9   6      120.17      164.08     24.27 o 
   2   9   6       26.25       12.78     24.08 o 
   3   9   6      532.44      550.44     44.23 o 
   4   9   6      968.35      903.39     66.61 o 
   5   9   6      286.25      255.57     50.16 o 
   6   9   6      173.77      218.71     32.26 o 
   7   9   6        0.54       -2.92     23.12 o 
   8   9   6      196.61      159.64     34.91 o 
   9   9   6      167.59      150.30     45.91 o 
  10   9   6      371.47      305.17     55.21 o 
  11   9   6       51.53       40.16     41.54 o 
  12   9   6       29.78       45.35     46.03 o 
  -5  10   6       93.92       12.92     38.44 o 
  -4  10   6        8.37      -44.54     29.69 o 
  -3  10   6       88.51       63.41     36.51 o 
  -2  10   6      141.25      116.76     39.75 o 
  -1  10   6      378.81      296.06     56.29 o 
   0  10   6      701.44      613.39     44.61 o 
   1  10   6      229.13      238.07     47.77 o 
   2  10   6       60.10       46.37     29.51 o 
   3  10   6      565.24      532.74     43.65 o 
   4  10   6      838.75      822.68     56.93 o 
   5  10   6      221.58      213.70     46.98 o 
   6  10   6        5.30      -10.88     21.21 o 
   7  10   6        6.37       -4.37     21.92 o 
   8  10   6        7.56       11.00     23.68 o 
   9  10   6        0.93        8.05     24.01 o 
  10  10   6      113.89       87.95     31.30 o 
  11  10   6       57.17       43.06     39.82 o 
  12  10   6        1.33        6.38     42.62 o 
  -4  11   6       43.05       -5.37     35.94 o 
  -3  11   6        2.22      -48.39     32.26 o 
  -2  11   6       79.82       26.73     37.86 o 
  -1  11   6      453.09      284.04     54.23 o 
   0  11   6      256.44      216.79     30.23 o 
   1  11   6      423.82      399.60     47.63 o 
   2  11   6      547.69      574.67     69.88 o 
   3  11   6      539.25      473.99     41.13 o 
   4  11   6      807.70      742.30     94.68 o 
   5  11   6      497.62      530.02     49.41 o 
   6  11   6      122.22      123.36     29.90 o 
   7  11   6       68.54       91.28     29.24 o 
   8  11   6      107.22      111.79     31.46 o 
   9  11   6      123.68      135.30     34.64 o 
  10  11   6      106.35      151.47     53.29 o 
  11  11   6       40.98        1.06     29.09 o 
  -4  12   6       16.45       -4.83     40.43 o 
  -3  12   6       29.01      -38.87     34.01 o 
  -2  12   6       40.96        9.95     34.93 o 
  -1  12   6      142.97       90.54     41.24 o 
   0  12   6       23.63       22.36     23.57 o 
   1  12   6       58.30       74.60     27.05 o 
   2  12   6      496.68      388.24     60.15 o 
   3  12   6      144.69       96.31     32.75 o 
   4  12   6       61.67       56.91     24.94 o 
   5  12   6      171.30      178.10     32.85 o 
   6  12   6       84.58       67.51     29.66 o 
   7  12   6       78.75       81.72     29.58 o 
   8  12   6      167.09      154.80     37.14 o 
   9  12   6      163.55      171.38     38.08 o 
  10  12   6       30.46       20.21     31.03 o 
   1  13   6        1.14       -9.55     21.75 o 
   2  13   6      138.27       78.83     25.92 o 
   3  13   6      255.74      189.09     44.48 o 
   4  13   6       66.53       68.53     25.83 o 
   5  13   6        1.61       -9.09     24.08 o 
   6  13   6        8.36       18.12     27.54 o 
   7  13   6       44.04        1.83     27.94 o 
   8  13   6      152.79      163.16     37.39 o 
   1  14   6       37.71       74.92     38.20 o 
   2  14   6        3.18      -14.07     34.62 o 
   3  14   6      112.09      145.28     42.22 o 
   4  14   6       76.90       82.21     42.89 o 
   5  14   6        3.30      -25.75     36.82 o 
   6  14   6        9.90       -2.02     39.79 o 
  -4  -8   7      261.13      393.29     45.24 o 
  -3  -8   7        0.33      -19.78     19.57 o 
  -2  -8   7       51.81       92.41     37.47 o 
  -1  -8   7       31.33       48.56     24.82 o 
   0  -8   7      312.67      555.58     75.99 o 
   1  -8   7      220.18      369.69     63.20 o 
   2  -8   7       62.97       69.45     32.26 o 
   3  -8   7        1.37      -13.26     22.61 o 
   4  -8   7        0.67       -1.38     27.84 o 
  -6  -7   7        4.78       12.62     31.32 o 
  -5  -7   7       77.82      205.52     49.68 o 
  -4  -7   7      146.38      223.93     33.04 o 
  -3  -7   7        7.41       -2.51     18.40 o 
  -2  -7   7       19.17       24.53     21.39 o 
  -1  -7   7       17.97      -11.79     20.87 o 
   0  -7   7      108.61      141.40     41.68 o 
   1  -7   7      288.35      348.97     57.53 o 
   2  -7   7      142.26      157.97     43.67 o 
   3  -7   7        2.23      -18.73     26.80 o 
   4  -7   7       52.06       46.34     30.10 o 
   5  -7   7       85.77      110.86     36.72 o 
   6  -7   7      222.82      267.00     58.69 o 
  -7  -6   7       33.64       52.00     35.77 o 
  -6  -6   7        0.44      -23.49     20.96 o 
  -5  -6   7       26.73       38.50     31.55 o 
  -4  -6   7       48.15       59.66     29.26 o 
  -3  -6   7       72.56       73.46     22.85 o 
  -2  -6   7        0.77       -9.48     17.89 o 
  -1  -6   7       24.39        3.71     21.90 o 
   0  -6   7       51.46       89.73     34.56 o 
   1  -6   7      234.88      306.05     52.95 o 
   2  -6   7       44.29       30.07     27.37 o 
   3  -6   7        5.01       12.82     24.64 o 
   4  -6   7       39.04       35.60     26.09 o 
   5  -6   7        8.77        9.11     28.45 o 
   6  -6   7      125.61      131.31     40.33 o 
   7  -6   7       78.36       63.04     40.73 o 
  -8  -5   7       15.86      -27.91     28.08 o 
  -7  -5   7       52.40       32.13     29.06 o 
  -6  -5   7       35.10       44.61     31.69 o 
  -5  -5   7       24.70       -7.69     24.43 o 
  -4  -5   7        1.57       11.91     20.82 o 
  -3  -5   7       17.79        5.81     17.69 o 
  -2  -5   7       49.09       14.34     18.95 o 
  -1  -5   7      233.90      289.35     48.33 o 
   0  -5   7      294.35      320.32     52.14 o 
   1  -5   7       62.93       34.45     28.18 o 
   2  -5   7        1.92        2.90     25.65 o 
   3  -5   7        6.53        6.95     23.99 o 
   4  -5   7       31.83       13.67     27.71 o 
   5  -5   7        0.65      -20.82     22.85 o 
   6  -5   7       30.49       17.58     32.13 o 
   7  -5   7       48.67       81.53     36.31 o 
   8  -5   7       54.63       63.95     36.88 o 
  -9  -4   7       46.57      116.43     43.13 o 
  -8  -4   7       27.16       76.61     36.85 o 
  -7  -4   7      103.32      118.38     38.13 o 
  -6  -4   7       83.53      181.12     42.49 o 
  -5  -4   7        4.02       -1.79     21.67 o 
  -4  -4   7       15.19       38.91     26.53 o 
  -3  -4   7      216.44      244.51     44.61 o 
  -2  -4   7       47.77       48.00     18.22 o 
  -1  -4   7      222.44      221.82     39.52 o 
   0  -4   7      163.49      115.45     31.42 o 
   1  -4   7      518.11      583.25     63.50 o 
   2  -4   7       35.49       63.88     29.70 o 
   3  -4   7      212.62      318.33     52.81 o 
   4  -4   7      108.55      110.56     36.99 o 
   5  -4   7        1.25        5.47     26.79 o 
   6  -4   7       24.27       33.41     30.61 o 
   7  -4   7        3.85      -31.55     24.97 o 
   8  -4   7       29.91       -5.20     31.49 o 
   9  -4   7       10.02        8.00     34.79 o 
  -9  -3   7      165.22      160.57     43.84 o 
  -8  -3   7      249.62      329.54     55.24 o 
  -7  -3   7       98.59       66.35     32.40 o 
  -6  -3   7       40.21       48.33     27.94 o 
  -5  -3   7      173.56      146.33     38.54 o 
  -4  -3   7      646.67      628.33     64.65 o 
  -3  -3   7      160.76      189.83     35.16 o 
  -2  -3   7       39.01       32.40     22.00 o 
  -1  -3   7       57.79       19.51     18.22 o 
   0  -3   7       27.19        1.01     20.45 o 
   1  -3   7      470.23      469.23     52.54 o 
   2  -3   7      952.10     1144.02    102.48 o 
   3  -3   7       36.02       14.51     23.45 o 
   4  -3   7       35.78       21.60     24.06 o 
   5  -3   7       12.71       -9.65     25.61 o 
   6  -3   7        3.83      -11.34     22.34 o 
   7  -3   7        0.13      -10.09     22.98 o 
   8  -3   7       90.95      147.61     44.51 o 
   9  -3   7        6.14      -40.09     26.72 o 
  10  -3   7       94.37       73.47     43.43 o 
 -10  -2   7       69.31       74.07     41.30 o 
  -9  -2   7      273.33      268.96     53.35 o 
  -8  -2   7      165.52      290.83     52.75 o 
  -7  -2   7       14.87       32.46     24.47 o 
  -6  -2   7       45.86       55.51     26.42 o 
  -5  -2   7        6.69        3.10     20.01 o 
  -4  -2   7     1222.64     1164.57    101.53 o 
  -3  -2   7      988.08     1005.92    107.10 o 
  -2  -2   7      259.53      230.59     37.12 o 
  -1  -2   7       93.26      106.88     24.20 o 
   0  -2   7       31.81       28.82     17.62 o 
   1  -2   7       45.09       27.20     19.47 o 
   2  -2   7     1989.78     2198.01    174.59 o 
   3  -2   7      599.46      881.50     83.28 o 
   4  -2   7       10.96        3.64     20.72 o 
   5  -2   7        3.46        5.53     24.74 o 
   6  -2   7      382.06      481.21     64.89 o 
   7  -2   7      438.06      560.54     66.03 o 
   8  -2   7      227.40      299.91     56.90 o 
   9  -2   7        2.21       -0.34     27.54 o 
  10  -2   7      199.77      264.47     58.85 o 
  11  -2   7       16.72        6.31     39.62 o 
 -10  -1   7       59.59       40.16     26.52 o 
  -9  -1   7      377.34      429.01     44.57 o 
  -8  -1   7      402.14      451.71     49.75 o 
  -7  -1   7        4.15       -3.86     14.87 o 
  -6  -1   7       51.64       66.98     18.65 o 
  -5  -1   7       49.02       58.88     18.12 o 
  -4  -1   7      577.34      472.92     27.90 o 
  -3  -1   7     3455.45     3065.31    130.53 o 
  -2  -1   7     2024.60     1928.86    213.47 o 
  -1  -1   7       61.11       92.36     15.47 o 
   0  -1   7        2.95      -11.23      9.00 o 
   1  -1   7      577.87      607.33     39.35 o 
   2  -1   7     1839.38     1974.40    156.74 o 
   3  -1   7     2789.85     3529.54    268.86 o 
   4  -1   7     1011.06     1398.64    119.92 o 
   5  -1   7       74.32       68.27     29.87 o 
   6  -1   7       11.38       12.96     24.06 o 
   7  -1   7     2440.67     3036.32    242.04 o 
   8  -1   7      380.54      498.45     69.48 o 
   9  -1   7       39.01       25.99     29.26 o 
  10  -1   7        8.86        4.12     28.38 o 
  11  -1   7       15.12      -19.30     27.74 o 
 -10   0   7        4.29      -30.56     20.37 o 
  -9   0   7      176.90      229.96     37.22 o 
  -8   0   7      794.74      849.35     59.10 o 
  -7   0   7        7.92       17.77     18.19 o 
  -6   0   7       21.98       11.61     10.45 o 
  -5   0   7      160.75      130.47     16.37 o 
  -4   0   7       35.71       27.14     10.53 o 
  -3   0   7     1682.18     1596.08    119.92 o 
  -2   0   7     1376.44     1084.04     63.48 o 
  -1   0   7       89.23       77.52     14.22 o 
   0   0   7      354.16      323.22     27.97 o 
   1   0   7     1687.86     1438.80     79.86 o 
   2   0   7     4680.34     4686.08    242.07 o 
   3   0   7     2660.91     2588.97    220.64 o 
   4   0   7      716.32      776.75     49.16 o 
   5   0   7      708.29      759.00     50.22 o 
   6   0   7       28.01       42.26     18.57 o 
   7   0   7     1500.69     1712.91    100.19 o 
   8   0   7     1190.47     1305.64    105.46 o 
   9   0   7      479.15      602.33     53.50 o 
  10   0   7        2.78        1.21     22.34 o 
  11   0   7       42.98       48.90     28.88 o 
  12   0   7       12.41        4.93     25.36 o 
 -10   1   7        1.93       -8.88     27.69 o 
  -9   1   7       26.93       22.56     21.79 o 
  -8   1   7      346.04      398.37     40.69 o 
  -7   1   7      425.61      417.93     30.63 o 
  -6   1   7        0.88       -3.57     10.18 o 
  -5   1   7        4.12       -2.02      9.62 o 
  -4   1   7       25.19        9.74     13.85 o 
  -3   1   7     2428.52     2344.27    127.26 o 
  -2   1   7      640.96      504.30     34.96 o 
  -1   1   7      242.22      214.15     21.67 o 
   0   1   7       90.10       71.49     42.05 o 
   1   1   7      205.01      194.63     20.39 o 
   2   1   7      769.99      661.59     42.63 o 
   3   1   7     4367.18     3891.37    202.33 o 
   4   1   7      779.30      713.86     45.87 o 
   5   1   7      864.95      832.77     52.94 o 
   6   1   7      166.69      168.20     61.84 o 
   7   1   7      264.13      268.76     32.51 o 
   8   1   7      921.14      958.63     64.31 o 
   9   1   7      438.16      540.42     50.38 o 
  10   1   7       74.54       68.07     26.68 o 
  11   1   7       37.38       12.66     23.13 o 
  12   1   7       19.02       18.97     27.25 o 
 -10   2   7        7.82        4.59     28.31 o 
  -9   2   7        2.75      -19.99     19.34 o 
  -8   2   7       86.60       71.80     23.00 o 
  -7   2   7      444.10      477.62     35.62 o 
  -6   2   7       36.72       10.74     12.37 o 
  -5   2   7        0.33       -1.08     10.94 o 
  -4   2   7      494.96      406.67     45.72 o 
  -3   2   7      492.12      495.45     55.81 o 
  -2   2   7      129.30      109.07     34.02 o 
  -1   2   7      912.33      651.64     52.57 o 
   0   2   7      121.15       95.78     26.39 o 
   1   2   7       71.10       53.43     13.55 o 
   2   2   7     4583.09     3945.88    204.67 o 
   3   2   7     1895.43     1481.82     82.03 o 
   4   2   7        2.64       -2.08     10.13 o 
   5   2   7      222.59      177.74     23.25 o 
   6   2   7      757.15      614.70     55.90 o 
   7   2   7      231.74      185.29     27.58 o 
   8   2   7      910.86      792.71     55.06 o 
   9   2   7      173.54      153.75     28.09 o 
  10   2   7      277.14      319.39     40.11 o 
  11   2   7        4.79       -0.06     22.57 o 
  12   2   7       37.10       42.05     26.09 o 
  13   2   7       82.06      100.26     46.47 o 
 -10   3   7        1.48      -20.01     34.35 o 
  -9   3   7       15.46      -12.86     32.46 o 
  -8   3   7        2.78      -13.56     14.11 o 
  -7   3   7        0.08      -18.11     13.04 o 
  -6   3   7        0.93      -18.69     12.46 o 
  -5   3   7       98.32       87.45     35.99 o 
  -4   3   7      305.07      296.64     31.13 o 
  -3   3   7      393.87      374.57     33.09 o 
  -2   3   7     1659.77     1549.78     87.61 o 
  -1   3   7      175.52      148.02     18.81 o 
   0   3   7       30.87       43.18     16.94 o 
   1   3   7      820.50      833.83    117.46 o 
   2   3   7      956.50      993.68     57.52 o 
   3   3   7      211.64      145.21     39.67 o 
   4   3   7      562.60      474.13     36.71 o 
   5   3   7      358.69      344.76     29.41 o 
   6   3   7     1080.47     1001.22     61.94 o 
   7   3   7      433.35      513.95     43.37 o 
   8   3   7      188.39      190.49     29.58 o 
   9   3   7        1.98      -13.19     23.43 o 
  10   3   7      337.32      357.03     41.35 o 
  11   3   7      240.86      257.53     38.02 o 
  12   3   7      106.41      126.22     30.76 o 
  13   3   7       85.17       62.54     32.73 o 
  -9   4   7      112.06       89.46     43.94 o 
  -8   4   7       96.79      104.28     28.03 o 
  -7   4   7      135.83      170.61     23.84 o 
  -6   4   7      247.03      295.78     34.45 o 
  -5   4   7       88.98      108.40     30.84 o 
  -4   4   7       10.67       -8.83     14.86 o 
  -3   4   7        0.54      -18.85     12.56 o 
  -2   4   7       25.38       20.81     15.81 o 
  -1   4   7      327.56      414.47     32.49 o 
   0   4   7      227.93      287.92     24.16 o 
   1   4   7      438.70      506.45     35.77 o 
   2   4   7      126.69      123.63     16.13 o 
   3   4   7       11.52       -0.33      8.67 o 
   4   4   7       11.38       -4.92      9.58 o 
   5   4   7       56.62       37.29     26.34 o 
   6   4   7       15.72        7.78     12.35 o 
   7   4   7        0.59      -27.72     18.59 o 
   8   4   7      534.47      549.98     59.59 o 
   9   4   7      214.53      223.96     76.60 o 
  10   4   7        5.73        3.64     19.69 o 
  11   4   7      275.27      263.74     37.01 o 
  12   4   7      134.53      161.24     55.21 o 
  13   4   7       96.66      114.17     54.74 o 
  -9   5   7        8.38       -8.89     24.40 o 
  -8   5   7      548.57      686.68     72.16 o 
  -7   5   7      705.89      908.76     64.16 o 
  -6   5   7     1049.21     1182.38    103.22 o 
  -5   5   7      433.36      445.64     42.47 o 
  -4   5   7       11.53      -22.74     15.16 o 
  -3   5   7      343.62      472.77     37.82 o 
  -2   5   7     1597.03     2289.73    126.32 o 
   0   5   7       12.66        8.79     11.43 o 
   1   5   7       29.72       31.66     11.17 o 
   2   5   7      267.83      296.59     23.95 o 
   3   5   7      169.43      151.23     17.89 o 
   4   5   7     1219.75     1207.14     68.32 o 
   5   5   7      583.36      588.11    119.30 o 
   6   5   7        1.23      -15.03     10.02 o 
   7   5   7       63.59       46.88     19.37 o 
   8   5   7        4.95        3.80     33.04 o 
   9   5   7      353.90      281.07     53.66 o 
  10   5   7      156.77      157.66     46.91 o 
  11   5   7      237.12      254.52     56.90 o 
  12   5   7      119.66       88.01     43.36 o 
  13   5   7       13.84       68.30     49.98 o 
  -9   6   7       90.91       53.91     33.64 o 
  -8   6   7      272.06      475.22     61.02 o 
  -7   6   7     1141.82     1671.75    104.11 o 
  -6   6   7      895.96      935.39     89.32 o 
  -5   6   7      169.07      223.91     45.19 o 
  -4   6   7       36.57       26.46     24.06 o 
  -3   6   7       28.63       14.19     18.31 o 
  -2   6   7     1443.63     2179.47    121.91 o 
  -1   6   7     2817.48     4110.40    216.83 o 
   0   6   7      391.87      409.02     32.15 o 
   1   6   7      796.93      983.61     47.27 o 
   2   6   7       75.28       65.85     11.47 o 
   3   6   7     1348.20     1412.79     80.62 o 
   4   6   7     1668.89     1809.13    190.06 o 
   5   6   7     1625.01     1905.73    150.63 o 
   6   6   7       68.07       58.01     27.61 o 
   7   6   7       90.10       93.01     29.06 o 
   8   6   7      221.46      244.22     48.36 o 
   9   6   7      681.24      661.56     71.87 o 
  10   6   7      111.05       97.19     38.54 o 
  11   6   7        4.30       83.73     38.10 o 
  12   6   7        0.57       -7.83     35.23 o 
  13   6   7        1.09      -23.25     46.81 o 
  -8   7   7       31.48       31.10     34.43 o 
  -6   7   7      469.46      378.16     58.48 o 
  -5   7   7      204.53      205.01     47.42 o 
  -4   7   7      135.48       78.12     35.57 o 
  -3   7   7        2.20      -12.42     22.27 o 
  -2   7   7      551.66      675.13     70.86 o 
  -1   7   7     3504.14     5147.04    381.97 o 
   0   7   7      599.40      761.73     39.84 o 
   1   7   7      467.84      514.15     45.09 o 
   2   7   7      345.06      342.91     36.88 o 
   3   7   7     2777.83     3317.24    177.11 o 
   4   7   7     2776.72     3025.54    163.03 o 
   5   7   7     1264.93     1413.78     84.11 o 
   6   7   7       20.72        3.41     21.83 o 
   7   7   7        1.52      -23.89     22.64 o 
   8   7   7      239.42      295.99     47.31 o 
   9   7   7      639.21      619.79     70.32 o 
  10   7   7      399.03      409.57     63.34 o 
  11   7   7       48.32       57.81     44.11 o 
  12   7   7        2.10       35.77     45.25 o 
  13   7   7        0.68       81.57     52.71 o 
  -8   8   7       29.79       23.35     37.81 o 
  -5   8   7      319.60      235.69     49.24 o 
  -4   8   7       40.78       13.46     32.36 o 
  -3   8   7      154.20      189.96     45.83 o 
  -2   8   7       80.92       84.16     36.28 o 
  -1   8   7     2197.66     2947.34    230.16 o 
   0   8   7     2183.44     2901.25    223.99 o 
   1   8   7      793.50      896.05     57.88 o 
   2   8   7       78.75       55.35     35.57 o 
   3   8   7      314.02      340.80     35.40 o 
   4   8   7     1818.19     2202.14    123.33 o 
   5   8   7     1050.85     1158.73     72.04 o 
   6   8   7       73.90       78.09     24.19 o 
   7   8   7      382.70      390.47     69.51 o 
   8   8   7      493.47      578.02     65.36 o 
   9   8   7      103.51      124.59     37.93 o 
  10   8   7      777.62      789.11     85.07 o 
  11   8   7      344.57      271.05     62.90 o 
  12   8   7        0.51       -6.41     42.72 o 
  -6   9   7      222.14      139.91     46.74 o 
  -5   9   7      192.96      124.52     45.96 o 
  -4   9   7        2.10      -37.45     32.26 o 
  -3   9   7      151.97      159.11     43.94 o 
  -2   9   7       10.87      -14.17     30.24 o 
  -1   9   7      353.30      490.79     68.53 o 
   0   9   7     1137.09     1507.08     88.37 o 
   1   9   7       47.29       27.65     19.77 o 
   2   9   7        2.30      -26.24     17.50 o 
   3   9   7      997.28     1027.16    141.10 o 
   4   9   7     1169.70     1184.06    164.38 o 
   5   9   7      173.75      189.15     47.99 o 
   6   9   7      639.93      693.65     51.81 o 
   7   9   7      152.54      211.87     32.75 o 
   8   9   7        5.83        8.86     22.69 o 
   9   9   7       27.92       41.57     35.43 o 
  10   9   7      343.59      320.43     56.09 o 
  11   9   7       72.57      106.30     46.61 o 
  12   9   7       12.04       -0.40     42.55 o 
  -6  10   7      105.38       36.88     42.92 o 
  -5  10   7      141.91       55.51     42.15 o 
  -4  10   7       21.53        7.25     36.58 o 
  -3  10   7       35.82      -17.62     34.22 o 
  -2  10   7      232.84      198.30     48.06 o 
  -1  10   7        2.87      -46.73     31.52 o 
   0  10   7       46.58       38.94     32.03 o 
   1  10   7      169.69      155.83     40.63 o 
   2  10   7      128.97      116.82     31.94 o 
   3  10   7       11.77      -10.11     17.82 o 
   4  10   7      485.83      486.93     44.24 o 
   5  10   7      818.50      857.39     81.25 o 
   6  10   7      762.90      804.79     88.51 o 
   7  10   7      385.62      378.59     43.10 o 
   8  10   7      445.92      412.00     45.41 o 
   9  10   7       42.59       76.11     30.27 o 
  10  10   7        8.13       51.43     37.09 o 
  11  10   7       35.86       28.01     39.52 o 
  12  10   7        3.98       -4.45     41.17 o 
  -5  11   7        0.24       -6.44     39.75 o 
  -4  11   7       72.29       35.30     39.65 o 
  -3  11   7       67.99       -2.77     37.05 o 
  -2  11   7       50.71       28.58     36.78 o 
  -1  11   7       38.14       -4.86     36.38 o 
   0  11   7       13.14        3.37     32.97 o 
   1  11   7        2.87      -13.37     19.55 o 
   2  11   7       27.92        5.15     28.48 o 
   3  11   7       59.91       39.86     24.36 o 
   4  11   7      160.03      194.14     33.62 o 
   5  11   7      154.86      102.77     32.95 o 
   6  11   7      171.75      245.04     37.90 o 
   7  11   7      363.66      406.57     61.80 o 
   8  11   7      518.42      511.43     52.18 o 
   9  11   7      152.47      126.51     34.43 o 
  10  11   7       22.37       26.92     30.72 o 
  11  11   7       72.18       83.96     45.86 o 
  -4  12   7       22.36       35.06     41.34 o 
  -3  12   7        2.71      -44.71     37.52 o 
  -2  12   7        6.08       18.80     40.90 o 
  -1  12   7       10.47      -30.98     40.43 o 
   0  12   7      110.63       76.54     42.38 o 
   1  12   7       22.09       21.03     22.72 o 
   2  12   7       77.08       84.30     25.58 o 
   3  12   7       31.40       22.40     25.29 o 
   4  12   7        0.36      -31.64     21.55 o 
   5  12   7        4.81        1.88     24.90 o 
   6  12   7        0.38       -7.20     24.35 o 
   7  12   7        4.49      -22.64     26.79 o 
   8  12   7      104.06      108.19     33.72 o 
   9  12   7      112.31       94.27     36.11 o 
  10  12   7       11.02        5.66     29.98 o 
  -2  13   7       13.98       12.38     41.51 o 
  -1  13   7       65.86       60.85     43.90 o 
   0  13   7      227.80      117.51     49.17 o 
   1  13   7       96.50       87.13     44.68 o 
   2  13   7        0.62      -17.89     22.13 o 
   3  13   7       68.68       13.50     24.95 o 
   4  13   7       11.31       -7.89     23.22 o 
   5  13   7       38.58       36.80     29.85 o 
   6  13   7      127.03      164.37     46.49 o 
   7  13   7        2.83      -30.94     30.21 o 
   8  13   7      115.58       92.35     70.95 o 
   9  13   7       30.05       79.98     60.46 o 
   2  14   7       59.48       -1.42     32.70 o 
   3  14   7       53.62       43.49     27.05 o 
   4  14   7        6.48      -33.89     25.90 o 
   5  14   7      115.40       68.97     41.00 o 
   6  14   7      176.87      165.76     38.03 o 
  -1  -8   8        0.06       57.52     48.49 o 
   0  -8   8       78.41      145.31     43.23 o 
  -4  -7   8       19.72       29.33     32.53 o 
  -3  -7   8       14.78       14.88     31.22 o 
  -2  -7   8       46.22       79.61     29.22 o 
  -1  -7   8       24.69       31.45     23.38 o 
   0  -7   8        5.16      -12.69     27.07 o 
   1  -7   8       16.51       26.15     29.97 o 
   2  -7   8       10.30       17.21     30.98 o 
   3  -7   8        7.97      -28.85     29.09 o 
   4  -7   8        0.99      -35.97     29.63 o 
  -6  -6   8       26.93        9.96     33.07 o 
  -5  -6   8       17.40        1.69     30.51 o 
  -4  -6   8        0.85       14.92     27.27 o 
  -3  -6   8        8.16       -8.50     25.38 o 
  -2  -6   8       14.71       18.35     33.46 o 
  -1  -6   8       61.31       93.95     33.14 o 
   0  -6   8       11.86       20.21     25.17 o 
   1  -6   8        2.81      -18.83     28.41 o 
   2  -6   8        0.33       34.72     30.47 o 
   3  -6   8        4.48        4.79     30.10 o 
   4  -6   8        3.70      -28.92     25.01 o 
   5  -6   8        0.28        6.14     27.81 o 
   6  -6   8       22.97       27.06     31.89 o 
  -7  -5   8       38.28       67.05     33.91 o 
  -6  -5   8       62.93      123.75     43.06 o 
  -5  -5   8       91.60      151.69     42.15 o 
  -4  -5   8       98.45      128.71     36.38 o 
  -3  -5   8       34.00       86.26     32.84 o 
  -2  -5   8       88.96       96.25     24.00 o 
  -1  -5   8      106.18      163.74     39.85 o 
   0  -5   8       20.73       23.32     25.01 o 
   1  -5   8       44.18       21.73     28.04 o 
   2  -5   8       64.37       43.60     31.45 o 
   3  -5   8       13.32        9.82     24.97 o 
   4  -5   8        7.36      -26.02     25.21 o 
   5  -5   8       15.23      -30.03     25.72 o 
   6  -5   8       24.11       11.61     29.43 o 
   7  -5   8       42.06       66.08     40.39 o 
   8  -5   8        4.50      -31.79     33.75 o 
  -8  -4   8       44.07       92.63     37.93 o 
  -7  -4   8       69.93       62.73     35.43 o 
  -6  -4   8       48.33       47.89     31.22 o 
  -5  -4   8       61.97       83.29     33.75 o 
  -4  -4   8      636.60      701.95     73.63 o 
  -3  -4   8      784.86      889.97     85.54 o 
  -2  -4   8      416.36      511.74     45.45 o 
  -1  -4   8       18.34        0.61     24.16 o 
   0  -4   8      215.56      330.38     51.63 o 
   1  -4   8      162.47      234.03     44.85 o 
   2  -4   8      229.03      297.92     50.96 o 
   3  -4   8      222.92      290.73     53.05 o 
   4  -4   8       30.87       -6.34     22.00 o 
   5  -4   8       25.03       -6.11     29.66 o 
   6  -4   8      116.86      175.38     48.83 o 
   7  -4   8      256.23      466.09     74.77 o 
   8  -4   8       51.80       92.67     43.63 o 
   9  -4   8        9.05      -43.68     29.12 o 
  -8  -3   8      139.21      216.15     50.52 o 
  -7  -3   8       34.80       25.88     29.49 o 
  -6  -3   8       38.94       65.16     31.59 o 
  -5  -3   8        1.13        5.84     22.85 o 
  -4  -3   8      267.61      269.30     49.41 o 
  -3  -3   8     1143.34     1088.07     97.99 o 
  -2  -3   8      370.19      363.16     35.06 o 
  -1  -3   8        6.59      -21.09     18.16 o 
   0  -3   8       90.23       66.92     26.83 o 
   1  -3   8     2136.50     2464.41    196.35 o 
   2  -3   8      560.92      720.17     73.96 o 
   3  -3   8      257.39      427.72     59.72 o 
   4  -3   8        2.58       -1.48     23.86 o 
   5  -3   8      150.80      170.96     44.65 o 
   7  -3   8      278.33      491.77     72.01 o 
   8  -3   8      408.92      695.31     92.66 o 
   9  -3   8       30.87       48.66     35.40 o 
  10  -3   8        6.04      -24.16     29.70 o 
  -9  -2   8      167.22      270.55     57.13 o 
  -8  -2   8      187.52      256.47     51.97 o 
  -7  -2   8       27.15       16.91     25.44 o 
  -6  -2   8        0.53      -20.28     21.06 o 
  -5  -2   8       48.59       46.20     24.40 o 
  -4  -2   8      519.61      548.32     60.20 o 
  -3  -2   8     1075.26     1044.61     93.20 o 
  -2  -2   8       13.36       -6.17     14.75 o 
  -1  -2   8        1.47      -13.63     14.31 o 
   0  -2   8        7.88      -16.13     14.85 o 
   1  -2   8     1144.50     1164.84    101.70 o 
   2  -2   8     1374.63     1727.40    143.78 o 
   3  -2   8      603.62      628.53     66.57 o 
   4  -2   8      188.84      237.44     44.51 o 
   5  -2   8       45.73       83.46     32.33 o 
   6  -2   8       71.94       57.20     34.72 o 
   7  -2   8      481.06      632.27     73.80 o 
   8  -2   8      833.91     1069.55    106.59 o 
   9  -2   8       39.59       51.33     40.33 o 
  10  -2   8        7.27      -27.87     32.43 o 
  -9  -1   8      150.85      110.45     42.32 o 
  -8  -1   8      206.59      207.17     49.74 o 
  -7  -1   8       13.31       -3.17     23.69 o 
  -6  -1   8       10.34      -14.48     19.47 o 
  -5  -1   8       66.98       34.69     23.72 o 
  -4  -1   8        9.91      -13.66      9.11 o 
  -3  -1   8     1275.12     1197.70    103.79 o 
  -2  -1   8     1139.44      896.92     80.58 o 
  -1  -1   8        8.45       -7.76     13.40 o 
   0  -1   8       16.44       15.86     18.39 o 
   1  -1   8      400.21      370.56     48.32 o 
   2  -1   8     1453.48     1509.66    126.20 o 
   3  -1   8      947.29      955.70     88.74 o 
   4  -1   8       49.71       43.90     24.97 o 
   5  -1   8      303.21      419.96     60.53 o 
   6  -1   8      751.67      747.81     79.16 o 
   7  -1   8     2570.52     3028.36    243.39 o 
   8  -1   8      791.24      729.45     80.81 o 
   9  -1   8        4.73       17.58     32.06 o 
  10  -1   8       91.21       34.22     36.58 o 
  11  -1   8       26.44       21.97     38.13 o 
  -9   0   8       66.07       41.40     25.50 o 
  -8   0   8      116.53      127.45     27.56 o 
  -7   0   8       82.76       68.77     22.68 o 
  -6   0   8        8.60       -0.38     11.32 o 
  -5   0   8       90.06       68.45     18.22 o 
  -4   0   8       51.17       28.71     10.82 o 
  -3   0   8      345.11      391.19     60.87 o 
  -2   0   8     1127.56     1137.62    102.17 o 
  -1   0   8        0.68       -8.52     10.19 o 
   0   0   8       85.11       75.39     14.82 o 
   1   0   8        0.85      -14.21      9.47 o 
   2   0   8     1417.10     1319.58     82.00 o 
   3   0   8      326.88      330.56     28.52 o 
   4   0   8       13.74        3.33     13.34 o 
   5   0   8       18.47       18.57     15.91 o 
   6   0   8      277.94      273.65     33.28 o 
   7   0   8      117.98      128.47     29.86 o 
   8   0   8     1041.25     1142.58     74.64 o 
   9   0   8      326.72      398.13     66.74 o 
  10   0   8       90.26      120.31     43.46 o 
  11   0   8       70.21       79.85     39.72 o 
  -9   1   8       15.18       -9.20     21.67 o 
  -8   1   8       22.48        2.17     22.68 o 
  -7   1   8       14.51       -4.38     12.75 o 
  -6   1   8        1.43      -14.33     10.74 o 
  -5   1   8       12.70      -13.31      9.19 o 
  -4   1   8        1.77      -18.08     21.02 o 
  -3   1   8       45.94       43.80     16.12 o 
  -2   1   8       96.60       63.71     19.39 o 
  -1   1   8       68.08       63.82     24.89 o 
   0   1   8       86.85       87.82     15.40 o 
   1   1   8       10.74        0.71      9.71 o 
   2   1   8      792.83      719.67     45.71 o 
   3   1   8      173.87      113.76     19.74 o 
   4   1   8        9.53      -16.78     11.81 o 
   5   1   8      261.76      259.73     29.46 o 
   6   1   8      139.65      108.15     40.61 o 
   7   1   8       29.60      -10.87     18.44 o 
   8   1   8      260.52      359.36     41.14 o 
   9   1   8      730.11      689.85     53.09 o 
  10   1   8        5.27        4.89     22.96 o 
  11   1   8       33.05       21.17     25.53 o 
  12   1   8       29.67       14.66     27.41 o 
  -9   2   8      108.30       80.79     26.68 o 
  -8   2   8       13.84       -4.91     20.94 o 
  -7   2   8      115.18       89.00     19.44 o 
  -6   2   8      127.99      140.59     19.12 o 
  -5   2   8        1.29       -4.14     11.23 o 
  -4   2   8       52.51       60.94     22.66 o 
  -3   2   8       52.28       49.49     16.39 o 
  -2   2   8      143.05       94.96     17.95 o 
  -1   2   8       28.16       18.31     12.26 o 
   0   2   8      217.24      229.13     23.41 o 
   1   2   8      419.58      367.89     29.43 o 
   2   2   8      462.26      408.76     30.75 o 
   3   2   8        6.50        3.98     11.46 o 
   4   2   8        9.41       -9.53     12.04 o 
   5   2   8      245.87      208.04     28.72 o 
   6   2   8      308.51      305.06     69.65 o 
   7   2   8       39.79       11.38     18.63 o 
   8   2   8      261.84      290.16     39.99 o 
   9   2   8      375.95      393.96     87.97 o 
  10   2   8      135.46      104.27     44.38 o 
  11   2   8        0.60       -4.68     22.45 o 
  12   2   8       33.61       -2.49     24.45 o 
  -9   3   8      110.68       86.41     26.76 o 
  -8   3   8      241.56      280.16     55.97 o 
  -7   3   8      100.51      115.14     20.37 o 
  -6   3   8      338.28      328.89     29.76 o 
  -5   3   8        2.22      -21.53     14.35 o 
  -4   3   8       22.08       14.12     16.06 o 
  -3   3   8      704.63      703.70     60.59 o 
  -2   3   8     1068.41     1009.32     65.31 o 
  -1   3   8     1199.68     1327.88     77.33 o 
   0   3   8       70.14       58.94     13.94 o 
   1   3   8       14.55       12.08     11.07 o 
   2   3   8       10.69        7.43     10.62 o 
   3   3   8      557.38      486.74     52.07 o 
   4   3   8     2653.03     2204.99    119.70 o 
   5   3   8       41.91       45.77     15.14 o 
   6   3   8      205.73      168.66     29.29 o 
   7   3   8       60.47       37.15     19.11 o 
   8   3   8       42.96       14.43     19.76 o 
   9   3   8      161.95      138.45     28.68 o 
  10   3   8       53.29       30.82     23.68 o 
  11   3   8       61.69       46.91     27.19 o 
  12   3   8       32.53       58.48     27.77 o 
  -9   4   8       62.28       54.50     25.69 o 
  -8   4   8      454.02      564.17     58.03 o 
  -7   4   8      131.92      146.49     22.78 o 
  -6   4   8      312.25      321.61     54.23 o 
  -5   4   8      257.90      290.27     34.41 o 
  -4   4   8      352.16      364.81     56.25 o 
  -3   4   8     1561.09     1774.71    101.86 o 
  -2   4   8     1095.84     1251.47     74.86 o 
  -1   4   8     2577.75     3209.84    171.62 o 
   0   4   8      267.20      297.95     26.63 o 
   1   4   8      332.53      323.18     27.25 o 
   2   4   8     1669.08     1650.30    206.56 o 
   3   4   8     1696.51     1504.93     83.93 o 
   4   4   8      501.72      411.43     30.79 o 
   5   4   8      563.72      497.90     69.66 o 
   6   4   8      166.61      152.12     22.63 o 
   7   4   8        3.55      -19.71     13.14 o 
   8   4   8      833.00      729.79     52.52 o 
   9   4   8     1657.60     1557.65     94.73 o 
  10   4   8        6.45      -27.39     21.92 o 
  11   4   8      150.50      124.49     49.24 o 
  12   4   8        6.75       -6.51     43.19 o 
  13   4   8       10.10       12.15     36.51 o 
  -9   5   8        1.45      -12.80     25.26 o 
  -8   5   8      222.25      313.99     56.10 o 
  -7   5   8      298.54      446.07     79.04 o 
  -6   5   8       44.91       20.80     35.11 o 
  -5   5   8      194.13      224.66     31.24 o 
  -4   5   8      115.43      100.25     22.21 o 
  -3   5   8     1605.12     2325.95    130.47 o 
  -2   5   8     5589.53     8301.33    426.84 o 
  -1   5   8     3769.25     4457.44    296.26 o 
   0   5   8      303.46      344.67     29.20 o 
   1   5   8      227.94      262.63     24.75 o 
   2   5   8      362.50      439.65     33.22 o 
   3   5   8     1233.43     1239.04     70.83 o 
   4   5   8     1544.96     1475.54     82.79 o 
   5   5   8      756.53      701.15     96.96 o 
   6   5   8        9.36       -1.90     24.06 o 
   7   5   8      449.57      475.42     94.08 o 
   8   5   8     1061.12      975.42     72.43 o 
   9   5   8      789.62      760.56     78.18 o 
  10   5   8      754.74      649.38     74.57 o 
  11   5   8        2.44       22.04     40.93 o 
  12   5   8        4.03      -36.81     40.22 o 
  13   5   8       42.70       29.66     44.14 o 
  -8   6   8       25.40       73.50     29.70 o 
  -7   6   8      241.23      428.07     50.85 o 
  -6   6   8       13.94      -33.71     33.85 o 
  -5   6   8        2.85      -13.04     17.87 o 
  -4   6   8       14.08      -15.86     20.57 o 
  -3   6   8      470.20      689.71     49.92 o 
  -2   6   8     1118.35     1625.37     95.49 o 
  -1   6   8     2006.66     2927.33    159.39 o 
   1   6   8      315.12      458.90     35.62 o 
   2   6   8      660.82      735.05     46.89 o 
   3   6   8      976.44     1018.90    110.36 o 
   4   6   8      837.08      841.46     51.48 o 
   5   6   8      624.53      699.59     69.04 o 
   6   6   8      122.27      177.04     37.19 o 
   7   6   8      417.34      442.98     58.61 o 
   8   6   8      593.55      664.50     70.29 o 
   9   6   8     2237.19     2246.63    181.71 o 
  10   6   8      628.67      606.80     76.93 o 
  11   6   8        1.39        3.78     40.93 o 
  12   6   8        5.76      -34.32     40.26 o 
  13   6   8       61.88       28.82     50.89 o 
  -8   7   8        9.32       25.64     33.85 o 
  -6   7   8      345.09      316.78     58.92 o 
  -5   7   8       49.68       10.06     34.56 o 
  -4   7   8       28.30      -24.64     28.95 o 
  -3   7   8      182.66      202.46     28.74 o 
  -2   7   8       85.07      102.72     23.83 o 
  -1   7   8     1201.61     1653.63     96.99 o 
   0   7   8     2258.15     3018.52    162.83 o 
   1   7   8      162.96      154.42     17.63 o 
   2   7   8       37.78       39.43     18.59 o 
   3   7   8      900.13     1031.22     64.54 o 
   4   7   8     3064.18     3580.05    269.64 o 
   5   7   8     1093.27     1081.76     95.19 o 
   6   7   8       74.96       98.30     33.61 o 
   7   7   8        3.17      -16.57     27.27 o 
   8   7   8      535.60      572.48     71.74 o 
   9   7   8      545.28      534.01     61.65 o 
  10   7   8      238.18      303.89     59.93 o 
  11   7   8      115.43       39.55     45.66 o 
  12   7   8       36.26       12.69     39.89 o 
  13   7   8       59.17       81.36     54.30 o 
  -7   8   8       18.33       58.53     37.62 o 
  -6   8   8       20.33       40.76     44.38 o 
  -5   8   8      356.78      294.81     58.89 o 
  -4   8   8       44.61       33.78     37.66 o 
  -3   8   8       18.66       33.78     33.14 o 
  -2   8   8      531.49      683.19     74.61 o 
  -1   8   8      335.47      426.81     65.43 o 
   0   8   8      882.27     1217.14    107.54 o 
   1   8   8       44.66       19.02     20.19 o 
   2   8   8       43.17       52.64     21.14 o 
   3   8   8      411.16      421.51     39.08 o 
   4   8   8     1487.37     1592.05     93.15 o 
   5   8   8      263.72      300.58     35.31 o 
   6   8   8       34.40       15.83     28.95 o 
   7   8   8      814.63      889.02     86.82 o 
   8   8   8      121.56      132.25     42.05 o 
   9   8   8       46.62       25.55     36.24 o 
  10   8   8      718.91      632.54     71.13 o 
  11   8   8      208.45      197.45     54.91 o 
  12   8   8        4.71        6.92     45.12 o 
  -6   9   8        0.19      -20.05     42.49 o 
  -5   9   8        1.60      -39.78     39.18 o 
  -4   9   8        0.55      -42.28     35.53 o 
  -3   9   8       50.98       87.40     42.22 o 
  -2   9   8       70.51       14.65     32.09 o 
  -1   9   8        0.07       -2.46     34.52 o 
   0   9   8      235.07      199.07     43.26 o 
   1   9   8       31.84       22.07     25.41 o 
   2   9   8       73.39       46.12     20.80 o 
   3   9   8      504.13      619.24     50.60 o 
   4   9   8       15.43       10.13     19.83 o 
   5   9   8      111.19      145.24     29.48 o 
   6   9   8      118.77      140.78     30.29 o 
   7   9   8      183.58      238.42     36.35 o 
   8   9   8       70.65       94.73     39.15 o 
   9   9   8      112.07      137.82     43.73 o 
  10   9   8      175.23      101.21     47.35 o 
  11   9   8      163.00      172.01     52.38 o 
  12   9   8       11.38       72.66     45.66 o 
  -6  10   8       30.97       28.65     40.80 o 
  -5  10   8       69.88       26.96     42.25 o 
  -4  10   8        7.40      -18.87     38.91 o 
  -3  10   8       14.23      -32.53     33.71 o 
  -2  10   8        1.02      -14.91     38.74 o 
  -1  10   8        9.95       -4.72     37.42 o 
   0  10   8       52.22        6.38     33.34 o 
   1  10   8        0.04       20.11     30.27 o 
   2  10   8       16.96       20.86     47.67 o 
   3  10   8      103.57      127.36     27.49 o 
   4  10   8        1.36        0.45     21.69 o 
   5  10   8       13.22       -2.99     23.26 o 
   6  10   8       27.71       26.83     22.95 o 
   7  10   8        3.13      -29.72     23.40 o 
   8  10   8      346.84      394.96     46.94 o 
   9  10   8      249.44      316.74     61.08 o 
  10  10   8        1.55      -23.29     37.80 o 
  11  10   8       73.68       92.97     45.32 o 
  -5  11   8      132.70       58.01     47.04 o 
  -4  11   8       36.24       23.25     45.05 o 
  -3  11   8        0.37        1.25     41.27 o 
  -2  11   8        0.76      -53.09     35.40 o 
  -1  11   8       71.92       71.17     44.65 o 
   0  11   8      255.06      247.90     55.14 o 
   1  11   8        3.06      -31.72     28.65 o 
   2  11   8       18.25        3.05     22.44 o 
   3  11   8       43.55       -7.51     21.93 o 
   4  11   8       40.72       11.54     26.61 o 
   5  11   8      227.21      284.50     57.07 o 
   6  11   8      421.10      402.04     53.65 o 
   7  11   8        4.57       -0.44     27.18 o 
   8  11   8      321.55      359.03     44.71 o 
   9  11   8       61.02       58.24     31.92 o 
  10  11   8       30.83       36.11     40.12 o 
  11  11   8       12.84       25.48     45.08 o 
  -3  12   8        2.31      -14.75     39.31 o 
  -2  12   8       13.84       -9.35     40.60 o 
  -1  12   8      266.38      122.84     49.84 o 
   0  12   8      263.31      189.76     53.02 o 
   1  12   8      210.30      145.92     47.89 o 
   2  12   8       76.16       56.76     54.89 o 
   3  12   8       15.96      -36.56     24.37 o 
   4  12   8      102.42       61.60     30.10 o 
   5  12   8      625.29      595.95     57.00 o 
   6  12   8      274.32      311.76     42.33 o 
   7  12   8       27.43       -1.11     26.53 o 
   8  12   8       33.54       30.39     30.36 o 
   9  12   8       16.18       12.37     29.49 o 
  10  12   8      100.29      142.88     59.26 o 
  -2  13   8        2.57       17.41     42.08 o 
  -1  13   8      129.68       76.10     47.65 o 
   0  13   8      543.01      326.50     66.92 o 
   1  13   8      145.79      109.44     45.69 o 
   2  13   8       31.56      -16.00     34.42 o 
   3  13   8        6.16       -8.47     25.14 o 
   4  13   8       37.83       57.67     28.43 o 
   5  13   8      441.45      386.03     53.67 o 
   6  13   8      355.88      365.77     93.37 o 
   7  13   8       15.32       18.78     66.63 o 
   8  13   8       22.26        4.25     30.90 o 
   1  14   8      236.94      203.83     59.06 o 
   2  14   8       54.22       52.54     43.03 o 
   3  14   8        6.52        3.57     26.57 o 
   4  14   8        3.37      -16.15     28.47 o 
   5  14   8      223.52      212.00     74.24 o 
   6  14   8      352.20      361.05     50.41 o 
  -1  -7   9       52.06       60.93     28.04 o 
   0  -7   9        2.97        8.91     34.05 o 
   1  -7   9        3.90       -5.60     30.20 o 
  -4  -6   9       41.38       82.65     40.56 o 
  -3  -6   9       81.80      133.30     42.65 o 
  -2  -6   9        2.31        7.26     25.82 o 
  -1  -6   9       19.31       32.85     25.28 o 
   0  -6   9       72.80      141.64     42.96 o 
   1  -6   9       57.06       89.80     39.95 o 
   2  -6   9      116.50      168.09     50.22 o 
   3  -6   9       61.07      154.59     45.08 o 
   4  -6   9        4.56      -35.56     26.52 o 
   5  -6   9        8.77      -27.00     34.02 o 
  -5  -5   9       98.25       99.45     38.54 o 
  -4  -5   9       93.93      162.62     44.21 o 
  -3  -5   9      132.84      223.50     46.30 o 
  -2  -5   9       65.21       39.75     30.03 o 
  -1  -5   9        1.83      -19.61     23.49 o 
   0  -5   9       32.55       16.00     28.79 o 
   1  -5   9      548.25      653.90     73.05 o 
   2  -5   9      774.29      995.04     99.04 o 
   3  -5   9       47.89       24.97     31.55 o 
   4  -5   9       58.92       32.40     36.58 o 
   5  -5   9        4.38      -15.42     33.51 o 
   6  -5   9      174.38      210.24     49.54 o 
  -6  -4   9        6.22      -25.95     25.18 o 
  -5  -4   9       59.72       60.44     34.12 o 
  -4  -4   9      220.13      319.85     55.85 o 
  -3  -4   9      304.52      397.05     59.52 o 
  -2  -4   9       28.78       32.60     25.28 o 
  -1  -4   9        0.54        1.79     23.45 o 
   0  -4   9      219.51      202.95     43.53 o 
   1  -4   9      442.62      531.92     63.03 o 
   2  -4   9      661.85      757.36     79.80 o 
   3  -4   9      266.90      268.29     51.36 o 
   4  -4   9        6.74        9.65     25.75 o 
   5  -4   9        0.93       22.78     31.38 o 
   6  -4   9      255.94      442.67     69.88 o 
   7  -4   9      319.93      446.32     70.22 o 
   8  -4   9      121.60      215.51     57.17 o 
  -7  -3   9       10.24       14.51     33.51 o 
  -6  -3   9      128.12       91.28     35.23 o 
  -5  -3   9        0.41       -1.52     22.37 o 
  -4  -3   9      160.30      159.89     38.91 o 
  -3  -3   9      368.56      369.15     54.83 o 
  -2  -3   9       34.34       27.47     23.39 o 
  -1  -3   9       99.80       58.04     28.99 o 
   0  -3   9       79.83       53.96     27.84 o 
   1  -3   9      283.69      204.47     42.42 o 
   3  -3   9      316.93      413.62     62.26 o 
   4  -3   9        2.42      -12.89     24.13 o 
   5  -3   9       33.42       25.38     29.93 o 
   6  -3   9      118.13      133.97     44.11 o 
   7  -3   9      591.82      837.63     93.60 o 
   8  -3   9      172.92      276.99     58.28 o 
   9  -3   9        7.66        1.75     38.84 o 
  -8  -2   9        2.70      -12.86     30.54 o 
  -7  -2   9       17.29      -21.73     26.29 o 
  -6  -2   9      140.45      243.68     49.61 o 
  -5  -2   9        4.47      -30.54     21.87 o 
  -4  -2   9       57.17       78.02     32.19 o 
  -3  -2   9      127.45      118.48     32.13 o 
  -2  -2   9       48.77       51.13     23.93 o 
  -1  -2   9      427.58      286.91     45.46 o 
   0  -2   9        1.12      -22.52     15.02 o 
   1  -2   9      684.00      677.62     68.84 o 
   2  -2   9      147.59       95.57     34.12 o 
   3  -2   9       25.29       -2.36     23.99 o 
   4  -2   9       41.02       40.93     31.11 o 
   5  -2   9       14.46      -20.11     24.43 o 
   6  -2   9        0.64        6.07     31.28 o 
   7  -2   9      260.55      435.28     69.85 o 
   8  -2   9      439.35      603.69     84.80 o 
   9  -2   9       11.03       14.14     31.45 o 
  10  -2   9        0.57      -40.90     31.08 o 
  -8  -1   9        0.23      -18.02     28.68 o 
  -7  -1   9       30.61       13.70     27.64 o 
  -6  -1   9      127.97      138.06     40.76 o 
  -5  -1   9       15.46       -2.94     21.29 o 
  -4  -1   9      231.17      222.09     41.07 o 
  -3  -1   9       71.64       35.60     22.98 o 
  -2  -1   9        9.16       -3.54     15.96 o 
  -1  -1   9      449.31      434.78     56.15 o 
   0  -1   9      356.10      300.35     43.87 o 
   1  -1   9        8.66      -11.41     20.28 o 
   2  -1   9       75.83      104.61     32.53 o 
   3  -1   9      234.14      225.49     42.49 o 
   4  -1   9       20.39      -14.14     24.91 o 
   5  -1   9      124.48      179.60     42.86 o 
   6  -1   9       46.82        4.35     31.45 o 
   7  -1   9       37.87       17.75     34.69 o 
   8  -1   9       93.59       96.92     43.16 o 
   9  -1   9       14.28       -2.56     29.76 o 
  10  -1   9        0.40      -23.02     33.98 o 
  -8   0   9       40.14       31.65     31.01 o 
  -7   0   9       47.83       16.54     30.47 o 
  -6   0   9       23.23        7.90     27.37 o 
  -5   0   9      130.94       96.89     15.88 o 
  -4   0   9       57.94       44.33     14.56 o 
  -3   0   9       77.59       91.59     27.30 o 
  -2   0   9      240.91      233.26     38.54 o 
  -1   0   9        8.70        3.14     16.16 o 
   0   0   9     1007.02      810.34     74.44 o 
   1   0   9      113.43       79.95     24.20 o 
   2   0   9      265.34      202.78     36.45 o 
   3   0   9        1.41       -4.99     20.18 o 
   4   0   9      401.12      483.57     62.73 o 
   5   0   9      497.75      471.69     64.35 o 
   6   0   9        8.86      -16.91     23.18 o 
   7   0   9        0.64      -38.57     25.71 o 
   8   0   9       21.49       -2.94     25.78 o 
   9   0   9       26.85       73.40     39.75 o 
  10   0   9       29.50       10.90     35.70 o 
  11   0   9        2.24      -15.80     31.05 o 
  -8   1   9      268.64      317.49     39.73 o 
  -7   1   9       51.69       66.88     22.53 o 
  -6   1   9       13.96       -3.48     11.80 o 
  -5   1   9      421.37      346.09     32.69 o 
  -4   1   9      157.29      108.26     23.16 o 
  -3   1   9      206.13      211.79     28.28 o 
  -2   1   9      242.11      249.49     28.13 o 
  -1   1   9      139.24      163.68     40.63 o 
   0   1   9      337.43      375.76     32.42 o 
   1   1   9      171.79      149.16     36.51 o 
   2   1   9       96.61       83.95     32.72 o 
   3   1   9       40.06       33.32     14.82 o 
   4   1   9      504.65      461.73     35.58 o 
   5   1   9        4.72       19.42     15.56 o 
   6   1   9       52.49       15.06     19.84 o 
   7   1   9      618.92      621.69     83.36 o 
   8   1   9      296.84      371.67     44.12 o 
   9   1   9       42.45       51.94     26.38 o 
  10   1   9        5.56      -37.12     29.90 o 
  11   1   9        3.35      -13.19     34.35 o 
  -8   2   9      398.16      545.73    109.63 o 
  -7   2   9      371.46      339.08     47.63 o 
  -6   2   9       50.43       27.54     14.54 o 
  -5   2   9       33.59       22.08     12.55 o 
  -4   2   9      261.83      237.02     31.60 o 
  -3   2   9      904.26      849.26     56.07 o 
  -2   2   9      830.94      841.57     69.46 o 
  -1   2   9      488.09      480.51     70.52 o 
   0   2   9      271.82      252.35     26.55 o 
   1   2   9        3.16      -18.21     13.30 o 
   2   2   9     1430.50     1374.64     78.95 o 
   3   2   9     1446.10     1264.27     73.93 o 
   4   2   9      248.25      179.44     23.18 o 
   5   2   9       51.76       41.51     17.30 o 
   6   2   9       83.29       54.41     19.87 o 
   7   2   9       35.87       10.74     18.27 o 
   8   2   9      505.19      571.34     52.23 o 
   9   2   9      186.46      214.52     63.93 o 
  10   2   9       18.80       14.71     24.03 o 
  11   2   9        1.86        0.00     23.95 o 
  12   2   9        0.21       -7.67     25.72 o 
  -8   3   9      264.53      291.80     49.71 o 
  -7   3   9      736.79      738.22     63.85 o 
  -6   3   9      239.32      222.66     24.81 o 
  -5   3   9        4.32      -11.09     18.78 o 
  -4   3   9      136.16      150.31     45.02 o 
  -3   3   9      634.76      575.11     43.35 o 
  -2   3   9      943.13      951.45     60.85 o 
  -1   3   9      388.13      388.84     35.48 o 
   0   3   9      561.74      502.05     36.73 o 
   1   3   9       76.85       71.26     16.28 o 
   2   3   9     1724.61     1623.87     91.43 o 
   3   3   9     2862.83     2619.14    140.99 o 
   4   3   9      857.00      767.67     49.86 o 
   5   3   9      248.22      195.17     39.45 o 
   6   3   9       24.87       18.99     15.31 o 
   7   3   9      154.31      166.13     27.10 o 
   8   3   9     1316.17     1289.78     81.22 o 
   9   3   9      401.50      388.15     44.45 o 
  10   3   9       62.39       79.19     27.82 o 
  11   3   9        0.67      -18.46     22.54 o 
  12   3   9        0.58       27.61     28.09 o 
  -8   4   9      179.13      232.04     27.85 o 
  -7   4   9      510.28      554.38     39.21 o 
  -6   4   9      206.33      155.97     27.36 o 
  -5   4   9       20.30        4.43     22.49 o 
  -4   4   9        3.77       -1.99     17.16 o 
  -3   4   9      141.96      128.91     36.68 o 
  -2   4   9     2059.32     2020.31    114.37 o 
  -1   4   9     1834.97     1871.17    106.19 o 
   0   4   9      855.96      846.03    104.89 o 
   1   4   9      408.08      383.05     31.93 o 
   2   4   9       95.95       51.57     16.40 o 
   3   4   9     2196.61     2171.24    182.03 o 
   4   4   9     3985.99     3735.42    216.76 o 
   5   4   9      870.95      686.53     48.98 o 
   6   4   9       58.96       18.79     26.09 o 
   7   4   9        4.91      -16.72     15.57 o 
   8   4   9      668.91      619.18    106.73 o 
   9   4   9     1278.19     1271.53    135.17 o 
  10   4   9      256.10      256.14     37.59 o 
  11   4   9       27.37       14.31     41.14 o 
  12   4   9        3.29       -9.72     42.79 o 
  -8   5   9       54.73       79.40     28.94 o 
  -7   5   9      173.98      173.81     27.15 o 
  -6   5   9       83.96       56.49     24.88 o 
  -5   5   9       32.57        6.44     20.38 o 
  -4   5   9      521.94      672.74     50.70 o 
  -3   5   9       10.44      -14.73     15.41 o 
  -2   5   9      747.21      984.19     78.44 o 
  -1   5   9      831.44      935.82     61.29 o 
   0   5   9      233.44      241.30     55.04 o 
   1   5   9      384.95      398.49     32.81 o 
   2   5   9      621.35      663.74     54.19 o 
   3   5   9     1578.96     1466.62     84.17 o 
   4   5   9     3064.22     2760.62    147.74 o 
   5   5   9      800.56      670.27     44.69 o 
   6   5   9       14.79        1.31     12.93 o 
   7   5   9       36.68       -5.96     14.14 o 
   8   5   9      928.88     1024.43     96.44 o 
   9   5   9     1583.42     1659.21    141.92 o 
  10   5   9       14.87       -1.01     40.26 o 
  11   5   9       83.16       99.38     45.93 o 
  12   5   9       78.76      103.97     52.92 o 
  -8   6   9       28.49       27.55     28.67 o 
  -7   6   9      264.24      295.86     42.35 o 
  -6   6   9       36.10       41.80     27.50 o 
  -5   6   9      255.77      262.78     36.88 o 
  -4   6   9      357.59      518.56     48.98 o 
  -3   6   9      141.79      229.15     59.31 o 
  -2   6   9        4.67        6.21     17.06 o 
  -1   6   9      499.69      606.47     46.35 o 
   0   6   9      345.36      511.67     47.39 o 
   1   6   9      435.90      474.44     36.61 o 
   2   6   9       14.12        1.08     13.37 o 
   3   6   9      695.35      848.97     96.42 o 
   4   6   9     1649.48     1559.77     88.10 o 
   5   6   9      542.44      500.91     61.78 o 
   6   6   9        1.61       23.96     27.87 o 
   7   6   9        2.38       -8.74     31.01 o 
   8   6   9      120.52      120.64     41.81 o 
   9   6   9      496.20      650.23     79.77 o 
  10   6   9      177.82      147.03     43.94 o 
  11   6   9       35.63       16.06     43.63 o 
  12   6   9       34.32        6.34     44.71 o 
  -7   7   9       35.28       59.26     40.87 o 
  -6   7   9       61.02       43.90     38.50 o 
  -5   7   9        0.52      -45.55     34.15 o 
  -4   7   9       23.70        6.32     21.25 o 
  -3   7   9       23.69       37.40     22.77 o 
  -2   7   9       43.99       28.99     20.63 o 
  -1   7   9        2.57      -16.28     16.24 o 
   0   7   9      229.88      314.51     33.70 o 
   1   7   9       13.47       15.79     15.53 o 
   2   7   9       24.76       58.55     29.53 o 
   3   7   9      175.74      230.83     41.88 o 
   4   7   9      595.48      675.06     68.13 o 
   5   7   9      327.73      313.30     49.88 o 
   6   7   9        3.33       22.78     29.53 o 
   7   7   9       36.72       21.53     32.30 o 
   8   7   9       54.31       66.24     38.91 o 
   9   7   9      468.58      553.01     74.44 o 
  10   7   9      233.83      236.13     52.78 o 
  11   7   9        1.68      -21.80     33.21 o 
  12   7   9        9.90       23.45     47.62 o 
  -7   8   9      167.86      272.20     64.49 o 
  -6   8   9       33.94       31.32     40.49 o 
  -5   8   9        4.94      -35.87     33.61 o 
  -4   8   9       85.21       46.84     43.23 o 
  -3   8   9      155.05      239.20     57.07 o 
  -2   8   9        0.62      -48.54     32.36 o 
  -1   8   9      142.64      173.32     49.07 o 
   0   8   9        1.12        6.21     29.93 o 
   1   8   9       46.58       81.77     33.81 o 
   2   8   9      770.06      765.66     78.15 o 
   3   8   9       22.51       -7.52     25.68 o 
   4   8   9      339.12      342.66     53.95 o 
   5   8   9       52.13       67.49     33.41 o 
   6   8   9       58.12       40.12     34.39 o 
   7   8   9      228.79      168.90     43.57 o 
   8   8   9        4.92      -12.59     33.68 o 
   9   8   9       23.72       -8.30     31.42 o 
  10   8   9        0.29      -38.74     30.00 o 
  11   8   9       17.34       74.04     43.90 o 
  12   8   9       10.58       35.64     41.07 o 
  -5   9   9       69.80       40.33     41.71 o 
  -4   9   9        1.61      -29.12     40.06 o 
  -3   9   9      232.96      281.58     62.73 o 
  -2   9   9      180.33      238.49     58.11 o 
  -1   9   9        1.73      -51.09     38.70 o 
   0   9   9      747.59     1007.93     98.73 o 
   1   9   9      197.28      274.60     49.37 o 
   2   9   9      284.20      230.39     50.15 o 
   3   9   9        0.61      -13.93     22.41 o 
   4   9   9     1420.84     1664.09     99.13 o 
   5   9   9      365.83      461.53     46.22 o 
   6   9   9        6.35      -27.40     22.68 o 
   7   9   9       14.42      -32.26     31.55 o 
   8   9   9       37.23        3.10     35.03 o 
   9   9   9       22.98      -43.16     37.39 o 
  10   9   9       90.21       63.78     45.46 o 
  11   9   9        0.44      -32.16     39.18 o 
  12   9   9       72.52      131.14     53.62 o 
  -5  10   9      227.60      255.46     62.57 o 
  -4  10   9       73.47        6.92     47.31 o 
  -3  10   9       35.10       17.72     44.95 o 
  -2  10   9      244.16      190.53     58.79 o 
  -1  10   9      330.98      277.67     63.71 o 
   0  10   9      511.75      709.38     80.51 o 
   1  10   9       62.80       57.47     37.83 o 
   2  10   9      125.32       84.60     40.66 o 
   3  10   9       85.08       48.82     25.29 o 
   4  10   9      496.80      590.76     49.56 o 
   5  10   9      420.31      509.03     48.70 o 
   6  10   9      140.33      204.23     35.01 o 
   7  10   9       24.88       35.10     34.76 o 
   8  10   9        7.04      -52.39     34.92 o 
   9  10   9      158.62      205.45     54.20 o 
  10  10   9      307.18      342.02     66.84 o 
  11  10   9       82.04      100.67     48.53 o 
  -4  11   9       51.01       26.63     49.95 o 
  -3  11   9       39.04       30.34     46.07 o 
  -2  11   9      196.78      149.19     54.50 o 
   0  11   9      790.07      807.53     87.53 o 
   1  11   9      218.23      141.50     49.34 o 
   2  11   9      198.65      151.45     44.11 o 
   3  11   9        9.93        4.13     24.05 o 
   4  11   9        1.82       -4.89     24.67 o 
   5  11   9      463.74      588.28     57.03 o 
   6  11   9      514.99      598.40     54.53 o 
   7  11   9       56.47       19.14     28.49 o 
   8  11   9        3.25        6.72     29.87 o 
   9  11   9      228.92      279.76     60.31 o 
  10  11   9      380.21      445.47     73.53 o 
  -3  12   9        0.69       19.74     39.69 o 
  -2  12   9       59.55       19.14     44.27 o 
  -1  12   9      179.60       51.03     45.80 o 
   0  12   9      335.63      225.70     54.77 o 
   1  12   9      205.06      124.05     47.58 o 
   2  12   9      101.60       62.33     41.54 o 
   3  12   9       36.76       -8.71     37.42 o 
   4  12   9       51.97       29.83     27.94 o 
   5  12   9      749.17      869.76     65.96 o 
   6  12   9      516.04      729.73     59.58 o 
   7  12   9       74.22      110.37     34.95 o 
   8  12   9        1.27      -27.57     28.60 o 
   9  12   9       34.17      -26.84     32.72 o 
  10  12   9      297.13      322.42     69.85 o 
  -1  13   9       50.01       78.66     45.52 o 
   0  13   9       94.26       64.15     49.58 o 
   1  13   9       95.66       22.81     42.49 o 
   2  13   9        9.59      -13.60     34.12 o 
   3  13   9        1.98        4.66     39.25 o 
   4  13   9       11.91      -19.61     25.89 o 
   5  13   9      298.41      405.34     49.46 o 
   6  13   9      405.94      496.71     61.46 o 
   7  13   9       61.80       67.28     33.05 o 
   8  13   9        8.32      -17.35     31.45 o 
   2  14   9       16.50      -22.27     39.85 o 
   3  14   9        5.06      -15.29     39.28 o 
   4  14   9        0.46      -21.82     30.01 o 
   5  14   9      111.31      138.16     35.77 o 
   6  14   9      127.39       88.89     36.47 o 
   0  -6  10       29.90        7.32     33.21 o 
   1  -6  10       89.96      112.88     45.22 o 
  -3  -5  10       21.35       18.02     28.31 o 
  -2  -5  10        9.31        8.98     27.30 o 
  -1  -5  10       10.75       43.60     34.05 o 
   0  -5  10        6.13       -2.83     28.04 o 
   1  -5  10      193.46      219.82     48.29 o 
   2  -5  10      164.97      221.58     52.14 o 
   3  -5  10       14.54       -9.48     27.91 o 
   4  -5  10        6.05       -9.92     32.70 o 
   5  -5  10       79.38       98.13     44.51 o 
  -5  -4  10        1.06        4.83     31.32 o 
  -4  -4  10        8.27       -7.46     25.78 o 
  -3  -4  10       53.20       22.31     30.78 o 
  -2  -4  10        0.67      -28.08     22.04 o 
  -1  -4  10      216.97      271.02     53.66 o 
   0  -4  10       62.00       47.08     30.71 o 
   1  -4  10      158.89      218.34     47.15 o 
   2  -4  10      268.78      408.93     65.60 o 
   3  -4  10        7.05      -31.18     25.21 o 
   4  -4  10        4.50      -11.14     27.67 o 
   5  -4  10        3.67       21.80     33.14 o 
   6  -4  10      180.23      350.49     66.17 o 
  -6  -3  10       82.27      105.25     38.23 o 
  -5  -3  10       38.35       55.24     32.23 o 
  -4  -3  10        0.28      -11.17     27.64 o 
  -3  -3  10        2.95       -8.03     24.53 o 
  -2  -3  10        9.82       -7.36     20.59 o 
  -1  -3  10      280.62      217.90     44.92 o 
   0  -3  10       22.74       11.88     23.86 o 
   1  -3  10        8.58      -10.70     27.40 o 
   2  -3  10       23.19       22.31     31.01 o 
   3  -3  10        0.04      -10.53     28.62 o 
   4  -3  10        2.53       10.63     31.89 o 
   5  -3  10      103.05       56.49     34.15 o 
   6  -3  10        7.22      -11.27     28.55 o 
   7  -3  10      177.78      215.74     52.44 o 
   8  -3  10       30.35       21.40     41.00 o 
  -6  -2  10      217.02      213.82     48.56 o 
  -5  -2  10       77.24       65.91     32.50 o 
  -4  -2  10        1.24       -2.23     27.27 o 
  -3  -2  10      260.18      287.01     50.42 o 
  -2  -2  10        0.47        0.10     21.97 o 
  -1  -2  10       41.26       -4.52     19.64 o 
   0  -2  10      218.45      162.25     36.07 o 
   1  -2  10       44.35        1.11     23.62 o 
   2  -2  10       64.09       66.24     29.90 o 
   3  -2  10        0.81      -33.00     22.00 o 
   4  -2  10      165.93      175.85     43.70 o 
   5  -2  10      157.44      161.41     45.80 o 
   6  -2  10      113.68       80.62     38.00 o 
   7  -2  10      128.98      131.95     47.99 o 
   8  -2  10       18.60       68.13     42.69 o 
   9  -2  10       26.48       10.70     38.98 o 
  -7  -1  10       25.64       21.73     31.62 o 
  -6  -1  10       77.73       66.35     32.46 o 
  -5  -1  10      258.35      291.74     52.44 o 
  -4  -1  10       13.92      -24.60     18.80 o 
  -3  -1  10      125.88       86.39     32.60 o 
  -2  -1  10      277.76      288.77     47.28 o 
  -1  -1  10       83.22       44.41     23.25 o 
   0  -1  10      123.96      112.28     32.13 o 
   1  -1  10       34.21       31.55     22.98 o 
   2  -1  10      285.09      291.88     48.29 o 
   3  -1  10        5.80        1.25     22.75 o 
   4  -1  10      373.98      325.39     54.94 o 
   5  -1  10       75.20       90.54     36.07 o 
   6  -1  10        0.75       -2.80     32.33 o 
   7  -1  10        4.90      -40.76     31.04 o 
   8  -1  10      146.77      156.18     50.15 o 
   9  -1  10       42.24       71.00     38.61 o 
  10  -1  10       44.76       41.41     43.19 o 
  -7   0  10      108.66       89.73     35.16 o 
  -6   0  10       79.49       57.61     35.70 o 
  -5   0  10      326.94      353.22     55.71 o 
  -4   0  10      219.79      172.82     42.99 o 
  -3   0  10       20.70        0.00     22.64 o 
  -2   0  10      307.61      242.20     41.64 o 
  -1   0  10       19.91       19.57     19.51 o 
   0   0  10      452.40      463.15     51.83 o 
   1   0  10      263.97      167.59     34.66 o 
   2   0  10      400.59      374.38     52.30 o 
   3   0  10      244.68      190.70     40.53 o 
   4   0  10      486.66      502.13     59.59 o 
   5   0  10       23.01      -15.02     24.94 o 
   6   0  10        8.09      -26.69     21.26 o 
   7   0  10      216.52      215.71     50.92 o 
   8   0  10      338.81      496.26     76.26 o 
   9   0  10       67.91       90.14     42.99 o 
  10   0  10       17.21      -26.59     32.19 o 
  -7   1  10       99.92       89.53     25.14 o 
  -6   1  10       63.51       38.72     15.68 o 
  -5   1  10      130.89       92.02     17.02 o 
  -4   1  10      756.49      724.85     49.57 o 
  -3   1  10      648.23      621.21     65.97 o 
  -2   1  10      283.81      287.01     45.12 o 
  -1   1  10       50.95       32.23     20.59 o 
   0   1  10      301.37      187.56     34.12 o 
   1   1  10        9.41        3.04     16.67 o 
   2   1  10      343.43      265.22     44.38 o 
   3   1  10     2279.26     2397.74    190.41 o 
   4   1  10      244.21      278.48     45.42 o 
   5   1  10        2.50      -16.23     19.88 o 
   6   1  10       49.13       10.06     27.13 o 
   7   1  10      251.94      178.52     47.31 o 
   8   1  10      258.11      282.12     56.59 o 
   9   1  10      402.54      436.50     70.05 o 
  10   1  10        2.41       -7.86     33.11 o 
  11   1  10       27.00       24.57     40.63 o 
  -8   2  10      172.59      201.78     33.15 o 
  -7   2  10      126.86      113.10     20.46 o 
  -6   2  10        0.99      -18.62     12.42 o 
  -5   2  10       10.27        2.65     11.61 o 
  -4   2  10       76.49       57.77     24.69 o 
  -3   2  10      418.32      400.65     39.82 o 
  -2   2  10     1307.15     1176.87     72.61 o 
  -1   2  10      966.20      949.59     61.03 o 
   0   2  10        2.93       -3.03     14.13 o 
   1   2  10       16.54       -8.37     12.99 o 
   2   2  10      626.05      505.08     38.05 o 
   3   2  10     1501.74     1271.69    130.20 o 
   4   2  10      273.48      204.43     27.40 o 
   5   2  10       93.58       63.72     26.76 o 
   6   2  10       23.01       -5.54     21.73 o 
   7   2  10      556.30      500.97     48.63 o 
   8   2  10     1266.98     1377.45     87.47 o 
   9   2  10      586.48      684.98     61.07 o 
  10   2  10       10.79      -17.52     28.85 o 
  11   2  10        0.89      -24.43     34.08 o 
  -8   3  10      118.26      130.29     23.69 o 
  -7   3  10      371.63      373.25     32.92 o 
  -6   3  10       54.28       41.32     16.36 o 
  -5   3  10       74.62      106.01     26.04 o 
  -4   3  10        0.59      -23.71     15.81 o 
  -3   3  10      439.30      447.73     42.33 o 
  -2   3  10     1425.16     1474.50    100.17 o 
  -1   3  10      262.57      285.46     55.80 o 
   0   3  10       25.79        4.54     13.04 o 
   1   3  10       29.32       -2.57     13.25 o 
   2   3  10      309.11      285.73     29.89 o 
   3   3  10     3279.67     2753.13    148.62 o 
   4   3  10      830.07      707.23     48.76 o 
   5   3  10       69.20       67.40     18.43 o 
   6   3  10        7.65       -0.38     16.07 o 
   7   3  10        8.15      -17.97     17.08 o 
   8   3  10      645.73      642.27     53.52 o 
   9   3  10     1209.50     1165.19     77.54 o 
  10   3  10      303.88      303.80     42.16 o 
  11   3  10       38.59       11.95     29.31 o 
  12   3  10       25.83       16.54     46.84 o 
  -7   4  10      234.65      224.25     27.62 o 
  -6   4  10        0.37      -11.47     14.86 o 
  -5   4  10      290.75      318.66     38.84 o 
  -4   4  10        6.63      -24.18     16.12 o 
  -3   4  10       48.58       41.24     29.48 o 
  -2   4  10      253.89      246.40     31.14 o 
  -1   4  10        1.72        0.31     15.21 o 
   0   4  10       90.29       75.43     18.66 o 
   1   4  10       85.12       54.42     17.49 o 
   2   4  10        6.13      -19.49     13.42 o 
   3   4  10     1628.41     1430.34     83.16 o 
   4   4  10     1713.94     1484.17     86.06 o 
   5   4  10       41.07       21.24     16.60 o 
   6   4  10       13.12       -3.58     14.10 o 
   7   4  10       42.21        8.92     18.32 o 
   8   4  10      895.00      759.94    111.54 o 
   9   4  10      581.89      608.63     92.46 o 
  10   4  10      112.11      115.31     45.15 o 
  11   4  10        8.88       53.39     46.67 o 
  12   4  10        0.65        5.50     45.52 o 
  -7   5  10       20.44       -4.01     18.48 o 
  -6   5  10       20.07       -5.21     23.62 o 
  -5   5  10      367.59      366.14     43.33 o 
  -4   5  10       29.74       47.47     25.61 o 
  -3   5  10        0.90        6.68     18.46 o 
  -2   5  10        0.73       -4.56     15.32 o 
  -1   5  10      264.74      317.66     36.12 o 
   0   5  10     1063.89     1245.42     76.16 o 
   1   5  10      516.25      493.09     39.41 o 
   2   5  10      383.01      380.74     33.46 o 
   3   5  10        0.92      -12.70     13.51 o 
   4   5  10      793.48      617.06     42.92 o 
   5   5  10       58.31       57.76     18.10 o 
   6   5  10        8.11      -24.44     20.53 o 
   7   5  10        8.12      -22.28     17.53 o 
   8   5  10      166.88      118.21     41.57 o 
   9   5  10      263.74      277.84     55.82 o 
  10   5  10       10.94       -4.12     37.15 o 
  11   5  10        5.25        9.41     42.11 o 
  12   5  10       12.03      -16.64     46.81 o 
  -7   6  10        7.91       19.29     24.98 o 
  -6   6  10       29.58      -18.18     22.92 o 
  -5   6  10       31.53        0.56     22.89 o 
  -4   6  10       73.49      125.17     28.64 o 
  -3   6  10       45.34       34.38     21.77 o 
  -2   6  10        0.80       -0.73     23.15 o 
  -1   6  10      436.13      517.99     44.61 o 
   0   6  10      436.93      645.76     47.82 o 
   1   6  10      141.53      167.00     38.99 o 
   2   6  10      809.23      963.03     61.18 o 
   3   6  10       26.33       14.42     14.41 o 
   4   6  10       61.33       36.28     26.12 o 
   5   6  10      144.28      161.07     41.37 o 
   6   6  10      497.15      564.32     71.47 o 
   7   6  10       58.36       14.98     28.82 o 
   8   6  10      196.05      115.62     42.28 o 
   9   6  10       79.42       46.03     36.21 o 
  10   6  10       79.32       68.40     41.03 o 
  11   6  10        0.14      -45.05     39.04 o 
  12   6  10        4.76      -30.61     44.17 o 
  -6   7  10      108.13      119.77     53.59 o 
  -5   7  10       73.32       77.05     28.30 o 
  -4   7  10       26.09       11.32     24.56 o 
  -3   7  10      107.39       78.56     28.25 o 
  -2   7  10      385.92      510.11     49.58 o 
  -1   7  10        2.35       -5.85     18.11 o 
   0   7  10       94.07       96.15     40.11 o 
   1   7  10       96.07      171.98     26.69 o 
   2   7  10      390.37      531.48     68.46 o 
   3   7  10       81.91       77.25     31.69 o 
   4   7  10       88.15      134.55     39.31 o 
   5   7  10       86.08      106.37     38.27 o 
   6   7  10      167.38      194.11     46.27 o 
   7   7  10        2.01        1.28     33.71 o 
   8   7  10        5.53        1.65     33.78 o 
   9   7  10       37.11       15.22     37.90 o 
  10   7  10       31.43       -5.53     35.13 o 
  11   7  10       16.31       72.72     45.02 o 
  12   7  10       14.91       34.86     45.32 o 
  -5   8  10       42.89       72.32     46.88 o 
  -4   8  10       93.25      118.25     44.34 o 
  -3   8  10      248.22      444.38     72.92 o 
  -2   8  10      770.02     1047.87     71.49 o 
  -1   8  10      669.85     1122.02    111.05 o 
   0   8  10     1175.22     1633.16    140.20 o 
   1   8  10        8.90       -2.80     29.63 o 
   2   8  10       99.52       61.45     35.97 o 
   3   8  10      746.08      897.26     85.91 o 
   4   8  10       90.97      133.33     38.61 o 
   5   8  10      369.97      446.49     64.99 o 
   6   8  10      268.16      259.34     51.03 o 
   7   8  10       96.79       62.03     36.38 o 
   8   8  10       73.02       42.18     33.75 o 
   9   8  10      187.20      231.71     55.35 o 
  10   8  10      169.12      141.23     51.87 o 
  11   8  10      156.15      117.91     51.50 o 
  12   8  10        4.49       10.12     44.17 o 
  -5   9  10      107.59       57.34     45.59 o 
  -4   9  10       13.00       -7.19     42.32 o 
  -3   9  10        1.74      -20.15     43.16 o 
  -2   9  10      410.00      472.91     77.88 o 
   0   9  10      514.55      859.73     91.88 o 
   1   9  10      561.78      917.44     92.08 o 
   2   9  10        6.46      -31.72     32.63 o 
   3   9  10      451.96      514.01     69.95 o 
   4   9  10      808.49      989.27     95.05 o 
   5   9  10      433.68      557.06     65.06 o 
   6   9  10       11.13       21.97     34.45 o 
   7   9  10       17.84      -26.53     29.33 o 
   8   9  10        5.67      -51.46     36.37 o 
   9   9  10      133.24      116.16     46.91 o 
  10   9  10      572.56      653.23     88.27 o 
  11   9  10      267.70      218.61     54.10 o 
  -4  10  10        5.42       -5.57     47.62 o 
  -3  10  10        1.30      -15.96     40.76 o 
  -2  10  10       36.19      -11.17     46.30 o 
  -1  10  10      675.70     1048.83    109.87 o 
   0  10  10     1172.14     1712.01    149.38 o 
   1  10  10      776.46     1073.26    104.84 o 
   2  10  10      288.32      254.72     52.34 o 
   3  10  10       50.02       49.54     41.57 o 
   4  10  10     1661.66     1828.30    109.25 o 
   5  10  10      657.73      862.43     91.27 o 
   6  10  10      178.17      308.24     61.39 o 
   7  10  10       13.62        8.81     31.28 o 
   8  10  10       14.55      -22.61     38.50 o 
   9  10  10       40.15       54.00     44.54 o 
  10  10  10      424.65      519.64     78.96 o 
  11  10  10      408.43      430.12     77.17 o 
  -3  11  10       37.52       12.42     51.53 o 
  -2  11  10        3.05      -35.30     43.66 o 
  -1  11  10      543.11      408.29     70.73 o 
   0  11  10      608.98      439.74     72.72 o 
   1  11  10      124.33      128.81     44.27 o 
   2  11  10      189.13      103.84     44.61 o 
   3  11  10       16.13      -45.32     36.21 o 
   4  11  10       40.03       53.86     37.80 o 
   5  11  10      900.05     1113.10     94.51 o 
   6  11  10      772.12      918.56     69.01 o 
   7  11  10       15.38      -59.52     39.68 o 
   8  11  10        2.84      -27.74     34.66 o 
   9  11  10       91.38      121.69     55.01 o 
  10  11  10      263.52      399.92     72.58 o 
  -2  12  10        2.02        3.78     47.82 o 
  -1  12  10        3.98       11.74     47.85 o 
   0  12  10       50.90       51.36     49.17 o 
   1  12  10      182.15      111.50     49.81 o 
   2  12  10       30.89        6.65     39.58 o 
   3  12  10       48.87       26.53     44.04 o 
   4  12  10        9.96      -18.26     33.04 o 
   5  12  10      242.91      283.34     42.07 o 
   6  12  10      211.07      241.03     42.97 o 
   7  12  10        1.94      -13.99     30.83 o 
   8  12  10       36.99       46.07     47.04 o 
   9  12  10       14.68       -7.73     37.46 o 
   0  13  10        0.03        9.99     51.97 o 
   1  13  10       26.22      -30.03     42.25 o 
   2  13  10        1.62      -20.99     39.95 o 
   3  13  10       37.01       20.15     42.32 o 
   4  13  10        0.33      -28.35     43.53 o 
   5  13  10       41.07        1.89     30.01 o 
   6  13  10       83.58      101.99     73.85 o 
   7  13  10        0.20      -37.47     31.64 o 
   8  13  10       39.61       39.47     36.04 o 
   3  14  10       17.99       57.50     45.49 o 
   4  14  10       13.32       83.86     49.04 o 
  -3  -4  11        6.91      -33.31     26.26 o 
  -2  -4  11       88.95       71.41     35.94 o 
  -1  -4  11      194.43      183.51     45.93 o 
   0  -4  11       97.54      104.14     38.00 o 
   1  -4  11        2.84      -11.94     29.39 o 
   2  -4  11        5.26      -27.27     30.30 o 
   3  -4  11       72.52       69.15     42.42 o 
   4  -4  11      241.92      221.58     51.30 o 
  -4  -3  11       11.77       11.51     34.12 o 
  -3  -3  11        1.00      -38.37     25.58 o 
  -2  -3  11      119.77      131.48     40.83 o 
  -1  -3  11      172.20      181.62     42.69 o 
   0  -3  11      249.96      319.04     56.05 o 
   1  -3  11       19.24      -11.74     25.28 o 
   2  -3  11        6.34        9.52     31.42 o 
   3  -3  11       64.00       29.56     36.24 o 
   4  -3  11      241.28      242.64     56.26 o 
   5  -3  11      120.07      111.97     46.77 o 
   6  -3  11       20.90       -0.98     35.10 o 
  -5  -2  11        3.83      -25.48     28.11 o 
  -4  -2  11       34.40       32.23     31.01 o 
  -3  -2  11       48.58       17.48     25.44 o 
  -2  -2  11      127.42       91.99     33.58 o 
  -1  -2  11       20.59       11.74     22.48 o 
   0  -2  11      212.83      199.34     43.87 o 
   1  -2  11      164.22      202.89     45.02 o 
   2  -2  11       30.97      -12.38     24.91 o 
   3  -2  11      171.69      160.50     46.27 o 
   4  -2  11      102.09       67.56     37.09 o 
   5  -2  11       97.85       98.54     43.23 o 
   6  -2  11       33.69        3.85     33.98 o 
   7  -2  11       76.90       99.18     45.76 o 
   8  -2  11       63.96       22.37     37.53 o 
  -6  -1  11       28.59       42.05     36.28 o 
  -5  -1  11        0.75       -0.03     26.59 o 
  -4  -1  11       90.16       92.06     35.87 o 
  -3  -1  11      296.25      376.71     59.72 o 
  -2  -1  11      368.82      340.16     54.36 o 
  -1  -1  11        2.59      -12.32     20.96 o 
   0  -1  11       46.79       22.54     24.13 o 
   1  -1  11      790.46      789.08     78.96 o 
   2  -1  11        1.43      -33.46     22.30 o 
   3  -1  11        4.35      -36.70     24.46 o 
   4  -1  11      307.71      320.26     54.43 o 
   5  -1  11      234.06      181.05     47.42 o 
   6  -1  11       58.41       51.73     38.20 o 
   7  -1  11      110.05       98.07     43.30 o 
   8  -1  11      242.23      265.28     61.42 o 
   9  -1  11       63.81       80.93     48.97 o 
  -6   0  11       11.57      -25.11     29.09 o 
  -5   0  11        0.40      -12.65     21.94 o 
  -4   0  11      114.49       90.34     35.74 o 
  -3   0  11      239.53      234.30     45.22 o 
  -2   0  11      373.90      428.80     61.11 o 
  -1   0  11      330.99      232.58     43.13 o 
   0   0  11        7.06        9.58     20.99 o 
   1   0  11      265.18      192.29     38.17 o 
   2   0  11      364.57      327.92     50.99 o 
   3   0  11      147.36      105.90     34.25 o 
   4   0  11      377.40      321.13     53.05 o 
   5   0  11       19.83       17.78     30.24 o 
   6   0  11       14.37       -6.31     31.49 o 
   7   0  11      131.74      112.78     44.51 o 
   8   0  11      535.94      645.67     87.93 o 
   9   0  11      168.56      169.48     55.68 o 
  -6   1  11       83.22       40.73     31.25 o 
  -5   1  11       44.58       41.14     32.53 o 
  -4   1  11       55.19      -14.37     25.45 o 
  -3   1  11      304.35      202.78     41.47 o 
  -2   1  11       61.77       42.49     25.51 o 
  -1   1  11      116.69       45.59     25.55 o 
   0   1  11        0.58       -5.60     20.08 o 
   1   1  11       34.42        1.11     21.33 o 
   2   1  11      777.31      755.20     74.71 o 
   3   1  11     1392.67     1362.20    118.30 o 
   4   1  11       21.46       -8.37     19.34 o 
   5   1  11       30.01        1.52     23.22 o 
   6   1  11      176.10      188.37     47.25 o 
   7   1  11      261.06      238.02     51.63 o 
   8   1  11       64.99       10.66     32.13 o 
   9   1  11      195.76      162.22     50.42 o 
  10   1  11        1.42        1.48     36.24 o 
  -7   2  11        3.00       -5.44     17.16 o 
  -6   2  11      128.97      126.52     20.36 o 
  -5   2  11      192.16      166.34     21.30 o 
  -4   2  11       11.79       25.04     24.67 o 
  -3   2  11      135.29      108.26     36.61 o 
  -2   2  11      367.52      314.85     50.82 o 
  -1   2  11        2.77      -28.52     21.06 o 
   0   2  11      401.21      366.55     51.05 o 
   1   2  11      129.93       81.94     28.82 o 
   2   2  11      343.98      260.02     43.97 o 
   3   2  11      964.39      829.97     78.82 o 
   4   2  11       44.23       -6.01     24.16 o 
   5   2  11       18.14      -17.89     21.67 o 
   6   2  11        0.34      -11.57     20.08 o 
   7   2  11       90.20       45.73     32.70 o 
   8   2  11      330.73      260.02     54.57 o 
   9   2  11      236.23      168.73     47.69 o 
  10   2  11       16.17       -5.50     36.21 o 
  -7   3  11        6.73        0.14     15.90 o 
  -6   3  11       43.10       57.36     16.77 o 
  -5   3  11      403.44      382.95     44.57 o 
  -4   3  11      201.55      202.57     33.00 o 
  -3   3  11       25.09       -6.82     16.08 o 
  -2   3  11       63.92       38.65     18.95 o 
  -1   3  11       62.59       44.40     19.18 o 
   0   3  11      157.04      161.56     25.39 o 
   1   3  11       16.41       23.93     15.85 o 
   2   3  11        1.21        2.57     14.32 o 
   3   3  11       10.00       12.92     13.86 o 
   4   3  11      189.04      172.13     25.82 o 
   5   3  11       51.68       27.90     17.05 o 
   6   3  11      346.07      286.48     34.67 o 
   7   3  11        4.85      -16.11     19.38 o 
   8   3  11      440.43      449.05     59.30 o 
   9   3  11      330.45      359.77     73.75 o 
  10   3  11       11.30       -9.36     24.48 o 
  11   3  11       60.93       -0.98     37.42 o 
  -6   4  11       97.58       89.00     20.89 o 
  -5   4  11      336.30      338.53     42.41 o 
  -4   4  11      286.66      237.57     34.38 o 
  -3   4  11       78.89       84.03     23.36 o 
  -2   4  11       74.45       67.41     22.32 o 
  -1   4  11        4.71      -10.86     17.92 o 
   0   4  11      172.12      163.51     26.76 o 
   1   4  11      628.33      611.99     45.29 o 
   2   4  11      484.89      441.71     40.74 o 
   3   4  11       63.74       75.58     19.14 o 
   4   4  11       15.22        3.45     15.07 o 
   5   4  11       77.33       75.85     21.60 o 
   6   4  11      306.15      242.84     32.31 o 
   7   4  11      140.10       70.70     24.92 o 
   8   4  11        8.09       -8.47     20.92 o 
   9   4  11      241.98      283.30     58.55 o 
  10   4  11       37.27       55.48     42.35 o 
  11   4  11      112.60      121.15     50.62 o 
  -6   5  11      127.77      118.89     35.32 o 
  -5   5  11      230.94      253.74     39.06 o 
  -4   5  11      221.17      221.37     34.42 o 
  -3   5  11       21.66        4.42     20.94 o 
  -2   5  11      187.36      191.59     71.58 o 
  -1   5  11       87.04       65.12     23.08 o 
   0   5  11        8.87        2.26     16.20 o 
   1   5  11      375.84      390.72     38.42 o 
   2   5  11     1603.18     1503.12    138.60 o 
   3   5  11      961.99      982.91     62.36 o 
   4   5  11      464.74      411.71     38.25 o 
   5   5  11      374.88      399.80     38.02 o 
   6   5  11      563.31      450.97     44.32 o 
   7   5  11      129.51       91.18     40.97 o 
   8   5  11        3.37      -29.66     32.50 o 
   9   5  11      141.15      147.10     49.74 o 
  10   5  11        0.37      -29.90     36.78 o 
  11   5  11       11.15       17.62     44.61 o 
  -6   6  11      165.58      144.18     58.03 o 
  -5   6  11      342.86      424.93     48.95 o 
  -4   6  11      122.50      109.33     29.07 o 
  -3   6  11       10.98       13.38     22.60 o 
  -2   6  11       36.98       77.36     27.44 o 
  -1   6  11       32.37      108.56     50.20 o 
   0   6  11       22.16       31.92     19.60 o 
   1   6  11        9.20       -2.68     18.18 o 
   2   6  11      397.11      427.16     40.72 o 
   3   6  11      622.34      638.85     46.08 o 
   4   6  11      320.49      332.27     52.54 o 
   5   6  11      595.29      435.59     63.67 o 
   6   6  11      229.07      212.74     45.22 o 
   7   6  11      162.49      181.35     48.77 o 
   8   6  11      129.72      135.15     45.56 o 
   9   6  11      477.52      407.78     69.58 o 
  10   6  11       15.50       11.74     41.03 o 
  11   6  11        4.79       14.37     44.34 o 
  -6   7  11      191.97      182.60     58.52 o 
  -5   7  11      154.81      155.84     34.40 o 
  -4   7  11      113.64      118.93     32.98 o 
  -3   7  11      181.31      267.23     40.20 o 
  -2   7  11      361.36      378.44     48.30 o 
  -1   7  11      396.52      604.08     59.49 o 
   0   7  11      454.60      628.06     49.56 o 
   1   7  11       56.35       38.44     33.17 o 
   2   7  11       67.69      132.99     40.80 o 
   3   7  11      859.30      923.37     89.89 o 
   4   7  11      127.36      190.84     46.23 o 
   5   7  11      814.18      808.21     81.42 o 
   6   7  11      648.55      687.28     76.39 o 
   7   7  11       56.57       42.15     38.23 o 
   8   7  11       10.81        8.91     36.88 o 
   9   7  11      233.34      407.65     67.55 o 
  10   7  11      620.69      820.49     98.90 o 
  11   7  11       52.61       77.21     48.39 o 
  -5   8  11       27.29       20.65     43.13 o 
  -4   8  11        0.52      -11.54     26.62 o 
  -3   8  11       34.48       58.88     30.00 o 
  -2   8  11      515.53      673.34     91.54 o 
  -1   8  11      555.08      940.14    100.76 o 
   0   8  11      142.40      252.63     55.01 o 
   1   8  11      597.96      643.58     73.80 o 
   2   8  11        2.34      -45.35     30.23 o 
   3   8  11      314.32      447.50     63.07 o 
   4   8  11     1343.82     1666.59    143.37 o 
   5   8  11      625.12      739.00     81.15 o 
   6   8  11      144.83      195.56     47.01 o 
   7   8  11       21.27        6.75     36.78 o 
   8   8  11       87.28       88.15     45.63 o 
   9   8  11      274.95      340.63     62.46 o 
  10   8  11      772.92      854.37    103.25 o 
  11   8  11      125.87      177.78     57.61 o 
  -4   9  11       71.19       56.59     53.22 o 
  -3   9  11       18.26        5.37     49.20 o 
  -2   9  11       56.38       34.83     48.93 o 
  -1   9  11      653.81      962.18    104.00 o 
   0   9  11      264.28      418.45     72.82 o 
   1   9  11       20.45       53.59     36.21 o 
   2   9  11       46.78       30.51     38.10 o 
   3   9  11       88.07      114.91     39.82 o 
   4   9  11     1121.35     1222.17    111.96 o 
   5   9  11      381.85      592.69     81.29 o 
   6   9  11      135.95      209.53     49.61 o 
   7   9  11        1.30      -25.11     36.92 o 
   8   9  11        4.85      -29.12     30.71 o 
   9   9  11      200.46      234.84     58.89 o 
  10   9  11      459.98      617.66     87.36 o 
  11   9  11      113.75       99.96     51.43 o 
  -4  10  11       24.40       11.07     52.61 o 
  -3  10  11      190.66      143.49     62.26 o 
  -2  10  11        1.29      -25.51     48.77 o 
  -1  10  11      254.05      209.57     59.73 o 
   0  10  11      192.90      221.95     59.56 o 
   1  10  11       39.72       18.29     40.26 o 
   2  10  11       19.72       41.20     41.71 o 
   3  10  11      133.20      190.30     55.11 o 
   4  10  11      689.44      701.99     79.43 o 
   5  10  11      575.94      794.31     87.53 o 
   6  10  11      167.99      231.60     55.68 o 
   7  10  11        0.62      -47.27     36.10 o 
   8  10  11        6.87      -25.07     38.74 o 
   9  10  11       50.14       62.19     44.27 o 
  10  10  11      237.95      276.69     61.72 o 
  -2  11  11      115.87       73.97     53.59 o 
  -1  11  11       50.83      -48.86     39.92 o 
   0  11  11        5.48       12.52     48.90 o 
   1  11  11      127.02      171.60     53.93 o 
   2  11  11      132.07      109.14     44.68 o 
   3  11  11       26.14       22.68     43.53 o 
   4  11  11        1.47        0.27     33.61 o 
   5  11  11      248.75      299.57     59.73 o 
   6  11  11      321.80      379.74     74.00 o 
   7  11  11        0.15      -10.29     41.98 o 
   8  11  11        1.43      -45.82     40.26 o 
   9  11  11        1.58       22.64     40.60 o 
  10  11  11       60.49        2.53     42.89 o 
  -1  12  11        8.78      -63.17     43.43 o 
   0  12  11       59.64       47.89     53.46 o 
   1  12  11        4.11      -13.97     43.80 o 
   2  12  11       34.09       44.88     43.63 o 
   3  12  11      127.96      217.43     58.38 o 
   4  12  11        5.54       12.99     43.43 o 
   5  12  11       33.38       43.84     43.70 o 
   6  12  11        0.40      -28.11     43.36 o 
   7  12  11        1.94      -11.91     44.54 o 
   8  12  11       42.21       27.67     50.18 o 
   9  12  11        2.73      -64.25     46.30 o 
   1  13  11       19.92       -0.37     46.54 o 
   2  13  11       11.05        2.60     40.49 o 
   3  13  11       84.27       77.28     43.50 o 
   4  13  11        0.42      -23.96     46.57 o 
   5  13  11        9.19       24.94     47.72 o 
   6  13  11       78.80       39.78     35.13 o 
   7  13  11       30.81       12.46     36.00 o 
  -1  -3  12        0.60       30.54     30.81 o 
   0  -3  12       38.42       48.02     33.14 o 
   1  -3  12      144.48      163.84     47.08 o 
   2  -3  12       10.57      -17.99     32.36 o 
   3  -3  12       10.56      -11.57     36.51 o 
   4  -3  12      106.27       73.87     45.69 o 
  -3  -2  12       39.64       22.61     31.25 o 
  -2  -2  12       16.58       16.94     24.23 o 
  -1  -2  12        2.56      -29.06     19.37 o 
   0  -2  12        1.80       -1.89     28.35 o 
   1  -2  12      136.11      109.31     38.37 o 
   2  -2  12       59.26       25.95     29.73 o 
   3  -2  12       85.95       62.57     36.38 o 
   4  -2  12       59.71      107.52     46.10 o 
   5  -2  12        3.12      -27.13     27.87 o 
   6  -2  12        3.86      -16.40     35.43 o 
  -4  -1  12       62.14       43.16     35.64 o 
  -3  -1  12       88.65       67.29     32.84 o 
  -2  -1  12        2.64      -22.71     23.42 o 
  -1  -1  12        0.87      -11.37     24.70 o 
   0  -1  12       52.54       61.52     33.14 o 
   1  -1  12      104.99       97.80     37.90 o 
   2  -1  12      188.94      196.17     45.93 o 
   3  -1  12      164.81      115.48     39.38 o 
   4  -1  12       15.43      -11.44     32.36 o 
   5  -1  12        4.62       -5.23     27.07 o 
   6  -1  12        5.15      -36.14     28.99 o 
   7  -1  12      130.09      242.13     60.04 o 
  -5   0  12      119.97      102.99     37.29 o 
  -4   0  12        4.07      -34.92     26.39 o 
  -3   0  12      130.01      147.95     41.37 o 
  -2   0  12        8.95      -12.62     21.73 o 
  -1   0  12       27.33       23.29     25.14 o 
   0   0  12       27.01       14.31     23.83 o 
   1   0  12       96.55       64.39     28.65 o 
   2   0  12       64.94       30.47     28.08 o 
   3   0  12       21.55       -8.17     26.12 o 
   4   0  12       35.46       25.48     29.53 o 
   5   0  12       18.44       -1.32     24.80 o 
   6   0  12       14.26      -37.32     30.74 o 
   7   0  12       22.26       23.96     37.56 o 
   8   0  12      329.51      297.34     65.20 o 
  -5   1  12      292.72      308.61     59.97 o 
  -4   1  12       49.41       36.11     33.17 o 
  -3   1  12        0.84        5.30     27.87 o 
  -2   1  12      109.08       75.83     30.34 o 
  -1   1  12       67.14       41.71     27.07 o 
   0   1  12       91.19       35.23     24.91 o 
   1   1  12      191.72      123.95     35.50 o 
   3   1  12      202.52      137.28     36.34 o 
   4   1  12        7.47      -23.76     22.17 o 
   5   1  12      314.63      183.11     44.24 o 
   6   1  12       55.32       14.78     32.43 o 
   7   1  12        2.16      -19.74     26.32 o 
   8   1  12      292.80      308.68     62.90 o 
   9   1  12      110.51       77.65     42.55 o 
  -5   2  12      296.75      336.82     57.81 o 
  -4   2  12      220.01      243.41     50.32 o 
  -3   2  12        7.30        0.81     28.28 o 
  -2   2  12       11.70      -27.69     18.46 o 
  -1   2  12      220.85      242.84     46.64 o 
   0   2  12     1210.22     1020.72     94.51 o 
   1   2  12      570.00      520.08     65.49 o 
   2   2  12      151.63      115.79     33.71 o 
   3   2  12        0.32        9.11     23.72 o 
   4   2  12       33.71       22.68     25.61 o 
   6   2  12       39.90       16.20     26.59 o 
   7   2  12       35.04      -12.75     29.22 o 
   8   2  12        1.38      -36.80     24.53 o 
   9   2  12        2.86       -3.71     33.24 o 
  10   2  12        5.28        8.06     40.02 o 
  -5   3  12      333.34      365.22     45.60 o 
  -4   3  12      453.63      445.10     66.30 o 
  -3   3  12        2.07       10.43     28.08 o 
  -2   3  12       27.17       -4.56     21.84 o 
  -1   3  12      236.11      249.22     48.46 o 
   0   3  12     1016.27      946.52     89.72 o 
   1   3  12      607.59      469.06     52.50 o 
   2   3  12       49.29       26.86     23.42 o 
   3   3  12      121.58       99.55     30.07 o 
   4   3  12       22.93        7.73     20.01 o 
   5   3  12       86.72       49.81     27.71 o 
   6   3  12      959.38      710.63     74.37 o 
   7   3  12      115.58       87.03     36.24 o 
   8   3  12        1.37       -2.94     28.72 o 
   9   3  12       14.00       24.67     32.60 o 
  10   3  12       38.32        8.71     37.36 o 
  -5   4  12      247.96      319.08    109.65 o 
  -4   4  12      399.46      384.13     57.43 o 
  -3   4  12       54.27       54.08     25.41 o 
  -2   4  12      406.65      464.65     53.28 o 
  -1   4  12      348.55      370.88     40.98 o 
   0   4  12       46.31       42.06     24.03 o 
   1   4  12      511.17      443.78     90.58 o 
   2   4  12      367.82      395.18     37.74 o 
   3   4  12       13.70       -1.51     16.12 o 
   4   4  12      249.55      189.15     27.19 o 
   5   4  12      374.68      362.69     39.14 o 
   6   4  12     1045.37      769.49    130.33 o 
   7   4  12      642.76      539.64     47.49 o 
   8   4  12      116.48      123.46     48.34 o 
   9   4  12       42.94       85.65     44.88 o 
  10   4  12      127.01      160.63     55.38 o 
  -5   5  12        9.06      -12.38     26.81 o 
  -4   5  12       64.48       77.87     27.99 o 
  -3   5  12      209.94      235.15     45.32 o 
  -2   5  12      245.33      281.81     75.74 o 
  -1   5  12      556.52      623.30     54.16 o 
   0   5  12      203.69      215.00     32.44 o 
   1   5  12       23.69        9.30     19.28 o 
   2   5  12       17.58        1.57     26.12 o 
   3   5  12       67.40       39.37     18.92 o 
   4   5  12       45.10       27.55     20.60 o 
   5   5  12      158.81       83.39     54.33 o 
   6   5  12      550.71      525.07     74.10 o 
   7   5  12      405.03      389.49     64.58 o 
   8   5  12      268.10      369.18     68.09 o 
   9   5  12      556.81      656.94     87.12 o 
  10   5  12      245.55      231.23     60.04 o 
  11   5  12      102.13      124.19     54.23 o 
  -5   6  12       10.71      -24.00     27.02 o 
  -4   6  12       20.79       27.09     26.42 o 
  -3   6  12      114.15      108.32     43.31 o 
  -2   6  12      534.15      718.78     55.87 o 
  -1   6  12      985.67     1342.81     86.26 o 
   0   6  12       24.42       13.24     20.82 o 
   1   6  12       13.85       13.98     19.90 o 
   2   6  12       19.06        5.67     18.62 o 
   3   6  12      125.26       99.18     38.40 o 
   4   6  12      475.93      501.89     67.42 o 
   5   6  12      308.88      324.47     59.29 o 
   6   6  12        4.19      -19.74     30.74 o 
   7   6  12        5.97      -17.72     33.04 o 
   8   6  12      134.01      173.26     52.00 o 
   9   6  12      739.26      739.61     84.26 o 
  10   6  12      291.36      300.28     65.94 o 
  11   6  12       48.26       28.28     43.46 o 
  -5   7  12       43.57       32.79     34.56 o 
  -4   7  12      157.20      226.92     64.30 o 
  -3   7  12        4.24       13.19     25.90 o 
  -2   7  12      311.91      445.13     49.65 o 
  -1   7  12      489.98      634.71    102.19 o 
   0   7  12      144.86      145.85     47.38 o 
   1   7  12       57.50       50.32     33.88 o 
   2   7  12       52.47       37.80     35.47 o 
   3   7  12       72.85       27.03     39.58 o 
   4   7  12     1527.20     1719.10    146.41 o 
   5   7  12      276.13      386.39     64.75 o 
   6   7  12        5.98      -25.21     33.48 o 
   7   7  12       13.89        4.59     37.42 o 
   8   7  12      144.91      211.42     55.38 o 
   9   7  12      349.78      430.32     72.34 o 
  10   7  12      358.46      534.45     79.94 o 
  11   7  12       43.86       49.14     50.79 o 
  -4   8  12      157.97      245.20     65.23 o 
  -3   8  12      132.86      236.23     62.40 o 
  -2   8  12       25.92       30.88     47.79 o 
  -1   8  12      338.68      491.47     78.86 o 
   0   8  12        8.43      -11.54     40.16 o 
   1   8  12      285.81      354.81     61.88 o 
   2   8  12        6.52       -2.90     34.72 o 
   3   8  12        0.36        5.53     38.30 o 
   4   8  12      396.55      518.43     72.14 o 
   5   8  12      283.34      443.45     69.24 o 
   6   8  12       49.18       66.58     41.14 o 
   7   8  12        2.85      -19.34     32.43 o 
   8   8  12        2.85       -1.62     39.31 o 
   9   8  12      115.42      207.34     58.28 o 
  10   8  12      505.72      618.00     87.12 o 
  -3   9  12      383.17      546.70     86.89 o 
  -2   9  12        9.48      -11.14     48.66 o 
  -1   9  12       98.51       46.00     48.19 o 
   0   9  12       39.20       43.36     42.76 o 
   1   9  12      258.26      276.79     56.80 o 
   2   9  12       89.17      191.04     53.02 o 
   3   9  12      151.90      139.11     45.93 o 
   4   9  12       52.43       15.29     39.21 o 
   5   9  12      259.97      379.54     66.57 o 
   6   9  12        0.70       23.49     34.08 o 
   7   9  12      113.99       92.26     49.44 o 
   8   9  12        1.16      -21.03     41.30 o 
   9   9  12      180.84      129.59     56.59 o 
  10   9  12      249.16      316.88     68.20 o 
  -2  10  12      156.12      174.50     62.33 o 
  -1  10  12        0.64      -50.82     50.85 o 
   0  10  12       46.82       17.82     46.77 o 
   1  10  12      270.94      355.41     69.00 o 
   2  10  12      473.60      622.05     84.80 o 
   3  10  12       35.37      121.96     48.66 o 
   4  10  12       44.27      115.99     48.23 o 
   5  10  12        0.14       55.78     42.08 o 
   6  10  12       10.66       23.08     43.80 o 
   7  10  12       52.21       64.19     45.90 o 
   8  10  12       87.93       77.52     51.50 o 
   9  10  12       25.42       -9.14     45.69 o 
  10  10  12       69.01       -1.86     49.14 o 
  -1  11  12        1.29      -71.30     51.29 o 
   0  11  12      129.76       56.80     57.61 o 
   1  11  12      290.59      233.33     57.17 o 
   2  11  12      150.53      137.72     52.58 o 
   3  11  12      215.65      288.03     64.42 o 
   4  11  12      353.49      524.63     79.19 o 
   5  11  12       32.90       71.17     48.19 o 
   6  11  12       28.25        5.74     42.89 o 
   7  11  12       38.97       15.36     46.44 o 
   8  11  12      149.47       84.64     53.73 o 
   9  11  12       95.24       68.88     54.77 o 
   0  12  12       81.82       42.55     51.09 o 
   1  12  12      112.20      130.02     51.53 o 
   2  12  12       67.63       50.45     45.96 o 
   3  12  12      122.19      113.19     48.33 o 
   4  12  12      282.87      345.86     74.30 o 
   5  12  12      213.22      202.75     62.33 o 
   6  12  12       49.93       36.78     50.99 o 
   7  12  12        2.46      -45.62     49.53 o 
   8  12  12       88.81       -1.75     49.88 o 
   3  13  12        3.79      -33.61     38.50 o 
   4  13  12       14.64       38.67     53.12 o 
   5  13  12      285.06      312.32     72.12 o 
   1  -2  13       11.66      -30.37     30.14 o 
   2  -2  13       44.73       16.40     30.78 o 
  -2  -1  13        2.07      -34.62     24.70 o 
  -1  -1  13       95.19       72.45     35.60 o 
   0  -1  13       84.14       89.13     33.65 o 
   1  -1  13      137.00      127.19     41.84 o 
   2  -1  13       69.41       11.14     26.90 o 
   3  -1  13       34.95       40.70     34.72 o 
   4  -1  13       24.64       33.81     37.90 o 
   5  -1  13      128.80       82.14     41.20 o 
  -3   0  13        3.17      -19.20     25.61 o 
  -2   0  13        3.63        9.85     26.73 o 
  -1   0  13      277.32      210.38     47.35 o 
   0   0  13      226.38      235.82     47.52 o 
   1   0  13      268.75      234.41     47.85 o 
   2   0  13        3.38      -13.94     23.59 o 
   3   0  13       46.99       58.01     33.98 o 
   4   0  13       77.26       83.09     38.94 o 
   5   0  13      163.79       80.28     40.12 o 
   6   0  13       82.33       31.96     38.34 o 
  -3   1  13        0.97        1.38     28.92 o 
  -2   1  13       45.54       19.91     30.14 o 
  -1   1  13      213.03      147.00     39.82 o 
   0   1  13      308.36      309.46     51.06 o 
   1   1  13      221.04      122.16     37.29 o 
   2   1  13      181.92      138.26     39.55 o 
   3   1  13        2.41      -26.90     23.39 o 
   4   1  13      109.16       69.72     34.05 o 
   5   1  13      210.08      187.19     50.65 o 
   6   1  13      261.17      224.14     51.63 o 
   7   1  13       39.95       -6.58     33.51 o 
  -4   2  13      129.10      131.14     41.51 o 
  -3   2  13        2.17      -12.72     24.94 o 
  -2   2  13       33.80        3.51     28.92 o 
  -1   2  13      318.95      286.61     52.07 o 
   0   2  13      499.40      455.43     61.78 o 
   1   2  13       98.37       48.16     28.89 o 
   2   2  13       90.32      141.94     38.20 o 
   3   2  13       92.23       23.32     24.84 o 
   4   2  13       50.41       26.79     25.31 o 
   5   2  13      286.51      221.75     48.02 o 
   6   2  13      462.67      385.61     61.31 o 
   7   2  13      109.14       84.97     38.03 o 
   8   2  13        5.38       -5.94     32.43 o 
  -4   3  13      176.93      148.92     45.19 o 
  -3   3  13        0.62       -2.73     29.63 o 
  -2   3  13        9.72        1.79     27.10 o 
  -1   3  13      333.69      389.76     60.43 o 
   0   3  13      433.22      398.33     58.58 o 
   1   3  13       75.51       42.55     28.58 o 
   2   3  13       49.37       47.08     26.32 o 
   3   3  13      617.96      486.20     63.77 o 
   4   3  13      360.40      284.58     47.75 o 
   5   3  13       68.46       67.05     31.86 o 
   6   3  13       94.80      125.06     39.35 o 
   7   3  13       84.60       12.82     30.00 o 
   8   3  13       91.91       79.51     37.80 o 
   9   3  13      167.66       74.61     40.43 o 
  -4   4  13        1.97       59.56     36.45 o 
  -3   4  13       40.32        9.45     32.03 o 
  -2   4  13       63.95        6.28     28.08 o 
  -1   4  13      180.58      170.49     42.96 o 
   0   4  13        3.97      -22.44     25.18 o 
   1   4  13       17.32       11.68     26.63 o 
   2   4  13      300.31      282.12     46.81 o 
   3   4  13      411.49      437.58     58.54 o 
   4   4  13      289.86      204.17     41.44 o 
   5   4  13        1.14      -11.41     23.52 o 
   6   4  13       10.76      -25.14     20.82 o 
   7   4  13      321.84      217.23     44.98 o 
  -4   5  13       81.87       46.60     35.48 o 
  -3   5  13       32.63       14.64     23.84 o 
  -2   5  13      181.88      169.90     34.41 o 
  -1   5  13       69.71       54.01     25.47 o 
   0   5  13        8.13        5.18     22.45 o 
   1   5  13        5.83      -25.23     19.20 o 
   2   5  13      173.74      159.05     38.18 o 
   3   5  13      144.55      131.99     26.24 o 
   4   5  13       94.20       69.58     35.87 o 
   5   5  13        4.48      -37.69     33.14 o 
   6   5  13      117.72      102.12     46.61 o 
   7   5  13       29.47       43.46     42.92 o 
   8   5  13      123.95      110.45     47.31 o 
   9   5  13      218.39      218.24     59.39 o 
  10   5  13      159.63      209.36     58.82 o 
  -4   6  13      215.82      240.22     52.24 o 
  -3   6  13       13.60       -2.79     26.10 o 
  -2   6  13       28.95       11.36     32.77 o 
  -1   6  13       18.93      -14.46     24.21 o 
   0   6  13       91.26       73.35     52.21 o 
   1   6  13        6.06       -7.94     19.97 o 
   2   6  13        2.48      -11.30     26.12 o 
   3   6  13      295.30      292.18     56.05 o 
   4   6  13      324.59      261.20     53.35 o 
   5   6  13       39.25      -33.88     35.40 o 
   6   6  13      104.84      152.06     47.62 o 
   7   6  13      122.00       86.43     49.44 o 
   8   6  13        6.49        9.89     38.81 o 
   9   6  13      161.80      228.47     62.09 o 
  10   6  13      137.08      329.10     70.87 o 
  -3   7  13      118.38      167.08     36.68 o 
  -2   7  13       11.78       37.15     29.79 o 
  -1   7  13       12.65       35.94     43.19 o 
   0   7  13       38.47       72.25     47.28 o 
   1   7  13      179.81      242.74     53.49 o 
   2   7  13       71.02      149.80     44.34 o 
   3   7  13       24.44      -14.07     35.80 o 
   4   7  13      653.32      619.05     80.34 o 
   5   7  13      149.21      121.08     46.03 o 
   6   7  13      364.83      480.36     75.52 o 
   7   7  13      101.30       82.17     48.87 o 
   8   7  13        0.69      -22.07     36.01 o 
   9   7  13       42.03       25.82     45.12 o 
  10   7  13       50.32       95.67     51.40 o 
  -3   8  13      247.12      420.64     75.99 o 
  -2   8  13       12.57        8.27     45.76 o 
  -1   8  13        0.68      -16.27     45.46 o 
   0   8  13       52.03       26.09     46.64 o 
   1   8  13      453.64      607.78     83.45 o 
   2   8  13      295.67      503.41     72.28 o 
   3   8  13      133.18      179.50     50.52 o 
   4   8  13        2.03        6.61     37.22 o 
   5   8  13        6.19       31.42     38.23 o 
   6   8  13      339.80      449.32     73.63 o 
   7   8  13       87.01       88.48     49.74 o 
   8   8  13       47.53       85.75     46.64 o 
   9   8  13        7.72      -25.82     40.56 o 
  -2   9  13       80.42      192.39     64.46 o 
  -1   9  13        7.69      -38.91     48.86 o 
   0   9  13       79.93      146.56     58.35 o 
   1   9  13      765.35      988.40    103.86 o 
   2   9  13      333.42      470.14     74.23 o 
   3   9  13        5.79       -0.27     39.04 o 
   4   9  13      299.49      365.20     65.90 o 
   5   9  13        0.85       29.66     42.38 o 
   6   9  13       68.52       53.05     48.06 o 
   7   9  13      564.45      917.97    109.36 o 
   8   9  13      174.84      299.33     68.47 o 
   9   9  13        8.92      -23.39     44.24 o 
  -1  10  13       30.27       22.37     56.73 o 
   0  10  13       50.73       91.62     57.54 o 
   1  10  13      270.61      369.01     68.23 o 
   2  10  13      433.31      558.04     82.03 o 
   3  10  13       85.34      191.85     58.62 o 
   4  10  13      147.50      201.64     58.62 o 
   5  10  13      129.67      230.69     58.62 o 
   6  10  13      216.10      291.81     68.34 o 
   7  10  13      575.61      755.27    100.89 o 
   8  10  13      174.73      337.70     68.46 o 
   9  10  13       20.73       27.03     51.33 o 
   0  11  13       90.09      157.19     65.74 o 
   1  11  13      105.40      160.80     61.82 o 
   2  11  13       43.19      122.57     55.62 o 
   3  11  13       56.15      117.57     52.34 o 
   4  11  13       63.13        3.64     48.46 o 
   5  11  13      252.10      334.13     65.94 o 
   6  11  13      261.35      275.98     62.97 o 
   7  11  13       95.69       66.51     62.03 o 
   8  11  13      167.47      207.88     60.81 o 
   2  12  13        2.11      -18.60     50.05 o 
   3  12  13        2.57      -68.28     45.52 o 
   4  12  13      198.70      237.81     66.89 o 
   5  12  13      222.56      240.98     64.25 o 
   6  12  13       63.37       54.74     49.10 o 
   1   0  14       29.37      -22.00     30.07 o 
   2   0  14       47.81       31.49     34.52 o 
   3   0  14        3.12      -14.31     31.76 o 
  -1   1  14       28.60       14.58     27.30 o 
   0   1  14      129.57       94.66     36.31 o 
   1   1  14       29.02       16.94     24.10 o 
   2   1  14       34.18      -22.75     26.49 o 
   3   1  14       37.06        8.91     31.38 o 
   4   1  14      136.65      123.51     40.87 o 
   5   1  14      207.86      116.36     43.77 o 
  -2   2  14        3.74       21.43     30.74 o 
  -1   2  14        6.63        6.21     26.59 o 
   0   2  14        7.36      -34.89     23.89 o 
   1   2  14        0.86      -33.34     22.71 o 
   2   2  14       53.35       16.77     25.41 o 
   3   2  14       32.77       17.92     27.98 o 
   4   2  14       62.19       43.43     29.60 o 
   5   2  14       49.21       48.43     27.98 o 
   6   2  14       63.42       90.68     39.08 o 
  -2   3  14        2.33       12.18     29.46 o 
  -1   3  14      109.02       47.11     32.23 o 
   0   3  14        8.08       -8.00     23.56 o 
   1   3  14      110.88       82.98     30.03 o 
   2   3  14       94.55       49.44     29.66 o 
   3   3  14       69.83       20.05     31.05 o 
   4   3  14       14.49       -4.62     26.73 o 
   5   3  14       35.36       12.05     28.55 o 
   6   3  14       11.00        8.23     31.96 o 
   7   3  14       88.59       62.23     39.25 o 
  -2   4  14        1.22       -8.84     28.95 o 
  -1   4  14       20.68        4.49     30.20 o 
   0   4  14       17.44        1.79     30.00 o 
   1   4  14      137.98       95.23     37.53 o 
   2   4  14       25.95       44.00     28.75 o 
   3   4  14      219.57      174.40     41.10 o 
   4   4  14       61.56       49.74     30.00 o 
   5   4  14        3.17        1.42     24.20 o 
   6   4  14       52.47       48.19     29.33 o 
  -2   5  14       26.79       -6.21     32.73 o 
  -1   5  14       16.72       13.60     31.82 o 
   0   5  14      198.42      121.35     42.15 o 
   1   5  14      562.24      590.70     76.53 o 
   2   5  14      255.29      140.76     39.92 o 
   3   5  14       93.84       66.68     31.72 o 
   4   5  14      123.61      156.31     38.37 o 
  -2   6  14        0.63      -23.35     24.90 o 
  -1   6  14        1.92      -30.26     24.80 o 
   0   6  14      139.20      147.23     36.18 o 
   1   6  14      552.72      546.72     59.96 o 
   2   6  14      470.89      472.40     71.43 o 
   3   6  14       18.69       35.74     38.03 o 
   4   6  14      187.83      132.56     49.47 o 
   5   6  14       58.14       24.03     36.78 o 
   6   6  14      267.26      204.44     54.81 o 
   7   6  14      279.78      249.96     59.33 o 
   8   6  14        0.27      -59.17     39.45 o 
  -2   7  14       65.01       94.69     55.51 o 
  -1   7  14        1.09       12.42     44.95 o 
   0   7  14       46.34       17.52     43.53 o 
   1   7  14      488.68      437.61     73.56 o 
   2   7  14      848.72      777.98     87.19 o 
   3   7  14       31.41       -4.22     41.47 o 
   4   7  14       13.43      -44.03     38.84 o 
   5   7  14        5.01      -35.16     36.81 o 
   6   7  14      376.77      390.81     70.69 o 
   7   7  14      287.80      344.41     67.92 o 
   8   7  14       76.71       17.41     49.17 o 
  -1   8  14        2.22       83.69     52.38 o 
   0   8  14       90.87       85.85     51.06 o 
   1   8  14      411.93      491.84     78.79 o 
   2   8  14      606.51      583.18     81.62 o 
   3   8  14       47.87       68.64     45.46 o 
   4   8  14       97.95       80.66     48.83 o 
   5   8  14       38.05       10.70     40.66 o 
   6   8  14       90.85      133.10     54.57 o 
   7   8  14      509.56      758.17    100.22 o 
   8   8  14      130.24      154.59     55.82 o 
  -1   9  14        3.12       10.87     50.49 o 
   0   9  14       98.79      164.65     58.69 o 
   1   9  14      161.92      311.28     68.30 o 
   2   9  14      201.08      254.38     63.07 o 
   3   9  14      103.98      191.38     55.51 o 
   4   9  14      108.90      138.06     56.12 o 
   5   9  14      351.68      448.48     77.10 o 
   6   9  14       62.71       39.48     46.71 o 
   7   9  14      117.97       69.04     48.16 o 
   8   9  14       98.56      107.21     55.38 o 
   1  10  14       86.72       67.66     48.63 o 
   2  10  14       34.81       11.30     40.49 o 
   3  10  14       77.68       29.12     49.17 o 
   4  10  14       33.14       76.13     54.60 o 
   5  10  14      139.08      149.26     54.87 o 
   6  10  14      127.72      196.27     60.64 o 
   7  10  14       45.65       38.54     43.36 o 
   3  11  14        1.11       -9.99     47.08 o 
   4  11  14        9.88      -15.90     48.87 o 
   5  11  14       71.19      152.47     55.72 o 
   1   3  15      248.59      256.07     50.05 o 
   2   3  15       17.40        8.61     29.29 o 
   3   3  15        4.96       57.00     36.31 o 
   4   3  15        0.39        7.26     24.06 o 
   0   4  15      274.61      305.58     58.89 o 
   1   4  15      358.11      309.15     56.29 o 
   2   4  15       41.72        8.91     30.91 o 
   3   4  15       18.77       -3.98     27.81 o 
   4   4  15       67.22       63.41     33.07 o 
   5   4  15      239.46      169.51     41.64 o 
   0   5  15      492.42      714.17     89.89 o 
   1   5  15      375.86      368.94     62.66 o 
   2   5  15      210.60      221.98     49.78 o 
   1   7  15      181.02      108.60     53.32 o 
   2   7  15      294.66      316.88     64.19 o 
   3   7  15       59.66       -8.98     39.52 o 
   4   7  15        8.29      -20.42     41.03 o 
   5   7  15      220.96      240.31     60.78 o 
   6   7  15      237.36      240.68     60.37 o 
   1   8  15      101.20       76.34     52.92 o 
   2   8  15       93.88       62.70     48.80 o 
   3   8  15       13.76       29.39     44.27 o 
   4   8  15        2.75       -7.49     44.21 o 
   5   8  15      251.28      233.93     61.82 o 
   6   8  15       15.26        3.91     43.60 o 
   2   9  15       12.00      -33.14     45.35 o 
   3   9  15        1.41      -59.22     39.48 o 
   4   9  15       18.48      -48.42     41.47 o 
   5   9  15      118.67       88.72     55.48 o 
                                                 
